# Supplementary material for: Endogenous lentivirus in Malayan colugo (Galeopterus variegatus), a close relative of primates
Source: Retrovirology. 2014 Oct 4;11:84. doi: 10.1186/s12977-014-0084-x (PMC4198772; doi:10.1186/s12977-014-0084-x)
Supplement: Additional file 2: — ELVgv consensus sequence. Sequence identical to Additional file 1, provided in simple text format. [file 12977_2014_84_MOESM2_ESM.txt]

>ELVgv_consensus_sequence
TGGAGGAAAATGAAGGAGAACACCTGTTAAAGATGGAGGCACTCTTGCTCTCCAGGATTTAGACTGTCAGCAGAAATGCAAAAAGACTGGGTCAGCAAAAATTCTCAAAGCTTAACCGCAAACCACAGACTTCCTATTGAGTTACCTAGGAGATGGGGAGGTATGGGAGGGGTTTACAGCTGGCTAAAACATATATAAGACATGCTTTTACCCAATAAAGTTGCTTAGTGCATGCGCTAAGTCCCAGAACTTTGTGTCTGGTTTCTGGTTGCCCACCTCCCCAGGTGGCAGCCCCTAGCTCAAGGCATGCCTTGAGCAACTCACCTTCCTGCACTCTCTTGGCAGGGCTGTATGTGGCCCTGCTCCCTGAGGGACTCCTGGCAGAGGCTACGTGTAGTCCTGCCTCCTGAGACCCCCAGGACCAAGAGAAATGTGCAGACTTGGTGCCCAAACATGGGGCTTGAAGGTTGACCCAAGGACCGGACGGAGGTCTGCAGGACAATGGAGAAGGTGAGTCTGTGCGGCTAGGTCCGGGTAGCAGTAGCTTATAAGCAGGATGGGGACTGTCACGTCAGCAAGGCTTGTTACTTCAGTCATACAAGGCATTAAGCATTGCCAATCAGTAGAGAAACTGAAGGGAACAGGGAAGACAACACACTGGGCACCTGAGGATATTTATAGGGCATTTCGGCAGGCACATGTTTATTGCCCAACGTTTCCTGAAACTGGGACACTAGATGTCAGGGAACTTAGGGAAGGGATAAGTGCCCTTCAGAAAGCAAGAAAAGAGCACCCAGAGTTGTCTGTAGCTGTGCAAGCCCTGCAGGTATTTCTGTGTAGGGGAATGTTGGGAGTGGCGGTAAGGACCACTGAGGAAGTAGAAAAGGTATATTTCGAGTTTCGAGATGCTGGCCAGATCTCAGACTCAAGAAATATACAAGGAGAAGGTAAGCAGGTGTACCCAGTAGTCCAAGGTCCAGGAGGAACTATGTGTTCTCCTCTGCACCCTCGAGTTATGGCAGATTTCTTTGACATCATTAGTCATCATGGATTACTGAGCTCAGAAACTATCACTCGAATGCAAGTTTTATGTATGCAGGATTTATGCCAGGTAGAAGTAAAAGGCTTGATTGCTCAAGCACCTGGGAATGCTGCACAAAAATCAATTCTAAAAGAATTGTTAGCAAAATATAAAGATGAATGGGATCAACAAAACCCCATACAGCAAGATGTTTTTCCAAGACAATTGACAGGGGACAAAATAGTAGGAGAATCCCCAAACAATAATTTACCAGATGCACAAGCAGGACCCCAATGGGTAATAGCTAGATCAACCTTCCAGGAGTGGGTTGTCAATGCACTTAGGGAAGGAGTTAAATTAGTTCAGAAACCACCTGCAGTAACAAAAATTGTACAAGGTCCTAGAGAGTCATATAAGGATTTTTTGGATAGGCTATTTGAAGCATTGGAAAAGGATTTTTTACCTTTAGAAGTTAGTAGATACTTACAGGATAAATTGGCTTTTGAAAATGCAAATGAAGATTGTAAAAAGATGATGGCTCACTTGCCTCCGGATGCAGCAATTGCTGACAGGATACATTGCTGCAGATCCGTGGGTACAGTGACCCACAAACAAACCATGATGGCAGAGGCTTTTGCAGCAGCTCTCTTTAAAGGAAAAGGGAACCAGCAAGGGCTTAGATGTTTTAATTGCAATAAACTAGGCCATATGAAAAAAGATTGTAAGCAGCAAAGAAAGGCTACAGCTAATAAAGATGTTACATGTTTCAAATGTGGAAAAAAGGGACACATTGCCAGGTTATGCAGAACAAAAAACAGGAAAGCAGGCTCAGGACAGGGAGCCCAGGCATTGGTATCACAGCCTGTTCTGCCATCAGCACCAGTGGAGGAAGAGACAACCAAGTCACTTTACCCCAAATTACCAGTTTGCAACAAAGACCAATAACATTGATACAGTGTGCAGGGACAGAGATTAAGGTTTTATTAGATACAGGAGCAGATATTTCAATTTGGGCAAAACCACCCCCAATAGGAAGAAATATAGGCCAGCAATTTGTAATGGGAATAGGGGGAAGTCAAACAGGAATTAAATATGATCAAGTTAAAATGACATGGAATAATAAAACAATTTTAGGTGAAGTAGTAGTGTGTCCCACACCTATAAATTTATTAGGGAGAGATAATTTAAGCAAATTTGGAGTACACTTGGTGTGTACAACGTTAAATCAACAGTTAACACCAGTGAAATTTAAATTGTTGCCAGGATTTAGAGGACCACAGGTTAAGCAATGGCCATTATCTGAAGAAAAAATTAAAGCATTACAAGAAATTTGTGCTGAATTAGAACAGGAAAAAAAGATACAAAGAGTAGGTCCAGAAAATCCTTATAATACACCTGTATTTTTAATAAAAAAGAAATCTGGTAAGTGGAGGATGCTTATGGATTTTAGGGAATTAAACAAAGGAATAGATGTAGGAACAGAAACTCAGGTAGGTTTTCCTCATCCAGCAGGGTTTTCACAGGTAAAGCACTTTACTGTTATTGATATAAAAGATGCTTATTTCACCATCCCATTAGATGAAGAAATAAGTGAGTTAACAGCATTTACAGTACCTCAAAAGAATAATGCAGGGCCAGGTATAAGATTTAAATGGAAAGTTTTACCACAAGGGTTGATAGGGTCTCCAAAAGGGTATCAATGTACTTTAGAAAAAATAATAACACCATGGAAAGCAAAACACCCTGGCATAACATGTTATGTATATATGGATGATATTTTAATAGGAACAAATTATACAGCTCTCAAATATAAACAAGTAGTCAAAGAGTTACAAGAGGAATTTAAAAAGTGGGGATTTGAAACCCCACAAGATAAAATACAGAATAGTGATGGGGACAAAGCAGTAAAATATTTAGGATATATTTTAGAACCCCAAACGTGGAAACCACATAGCTATCAGCTATTGGATAGTAAACCAAAAACATTAAATAATGTTCAACGAGTATTAGGAAGAATTAATTGGATAAAACAAATATATCCTAAGATACAAACAGAAAACATTCAGAAGTTATTAACAGGAGATCAAAACATATTAAGTAAAAGATCATGGACTAAAAAAACTCAATATGAGGTAGATGTAATACAACAAATGTTAACACAGCAGGAAGGAATGCCTTATCATCAAGAAAAGGAACTAGTTAGTCTTAGTATTGTGTGGAATCAAGTAGCTCAAGGAGCTGTCCATCAAAAGCATAAGGTGCTCTGGTGGGGATACGGGACTAGCAAAGACAGAAAAATAAAAACTAAAGCAAGAAAATGTGTGGCTTTAGCAAATCGTATGGTTTCAGAAATAATCATACTATTGGGAAAAGTTCCAGATGAAGTTTGGTTGCACATAGAAAAGGCTACTTTTGAGTATTTATTACAAGAAGGATTAGAGGGAACAGAAATTTGGTTATTAAATTGCAAATTTGGTATGGCACCTAACAAAATTTTTGATAAAAGTGAATGTTTAAGTTATCCTTGTATATGGAAAAGTGCTGTTCCTGTCACAGGCCCTACAATTTATATAGATGGATCTAGAAAAAAGGGACAGCCAGCTCGTAGTGCTATATGGGAGAATGCAAATAATAATAAAGTAACAGAATTTGAGGGAACAGCTCAGCAAGCAGAAGTTAGGGCATTTTTATTAGCATTACAATTAGAATATAATCAAATGAACATAGTTACAGACAGTAAATATTTATGGACATGTATTAAGTTAATGTCTGACTATGCGTGGAAAGAGGAAAATCCCATTTGGCAAGAAATCTGGGAATTATTACAAACAAAGAAAATATATTTACAATGGGTGCCAGGACATCAAGGGGTGCCAGGGAATGAAGAAGCTGACAATTTAGCCCAGGGAAATGTAGTTCTTACTGCAGAAGAGGAGGACTTACTGCCACAGCAGTCAGAACTTTGTTTCCCTGGGTGGCAAATAAAAGCAGCCAGAGATTGTTATGTGGCAGCCCAGGAAAAAAGACAAATATTTACAGGAATACACCTCCAGTTGGATGAAATGCAAATAGCACAGATGCAATTAAATTATGAATTAGCTATAAAAGGATTGTTATTATTACAGTCAACTGTTAAAGAAAGTTATTCAACAGAATTAATATTACAAGTTGTAAATTTTACTAAAAAGGGAATAAATATTCAAAAGGGTGATCCAGTTGTTATTTTATATATTATAGCTGCTGAAGAGATGGGGGAAGCAAAGTTACAAAAGTCAGCTCCAGATGACATGGCCTGTTTCACCTCAGAAACTTTTCAGGAAGCAGAACAGTGGCATGATGTAACACATGCAAACCCCCGACAATTAGCAAGAAAGTTTCATCTTCCTTTAGGATTAGCAAAGCATATTACACAGTTATGCAAAGACTGCCAACAGCAGGATACTGCTACAGGAGAGGGATATAATCAGTTAAAAAACCAAGAAGGTGTTTGGCAGATGGATGTTACACATATGTTTGAGTTAGGACTTTATAAATATGTGTATGTAGCAGTTGACATACAAACAGGAATGATATGGGTTAGTCCACAAAAGGGAGAAACAGCAAAACATACACAAACAGCTCTGCTTCAGATCATTCATATGGCAGGGCTCCCAAAGGAAATCCAAAGTGATAATGGACCAGGTTTTGTAGCAGATAGAGTACAAGTGATGTGTAAACAATTAGGGATTAAATGGCATCATGGCATTCCATACCATCCTCAGAGTCAGGGAAAAGTAGAAGGTACACATAAATTAATTAAACAACACTTCAAAAAGGTGAAAGAGTTATTTGAAGACCCCATTAATGCTCTGTTGTGGACAGTATTTTGCCTCAATTTTGAGAAGAGGGGTGGAGATGGGTATACAAGAGCAGAGGCTTGGGTGGAGCAACAGAATTTTAAAAATCAGTTAGAAACATGTAAGCATATGCAAACTTTAACTAATTCCTGTAAATTTTTGTATAAGGATCCCAAGTCACCTCGAACAGGGTGGAGAGGCCCAGGCACTCTGCAGTGGGAAGGAGCAGGCATCAGAGTATTAGAACTTACAACTGGAGAGGTAAAAGTAGTTCCTAAACATCTAACAAAAAGAATTTTTTCAGATGAAGCCTAGAGTTCAGATGAATCCTGAAGTTACTGTTCAGTGGATGGATGCCTTTTGTTTTGGACAAGAAGAAGCCATTATTATAGCTTACATCATTAATGGCCAAGAGTTACACCCTGGTGAACTTATGGTAGTGCATAAGCAAACTATTCCTAGATGGTTAACACAGGTTACTCGTTCTATGTGGAATAAACATAGAACAAGTacagaACAGAGATTAATCCAAATACAAAAAAGATATTGGATCAATACATTTTGTGGACCTAAAAGATAtCtCTTAGTGAAAGGATGGGAACAAAAGGTAAAATGGGTCAAACACATACAGTTGTTGCCAAAGTTTGGGAACATATGTATGTGGTGCCCTGGTGTTAAAGTTCCCCATTGGAGTGAACCATATGGTGCTCCAAAGCCTCGTGGATCTTATTTAGTGCAGTTAAGACAATTAATAAATCATATGGTAGAAGAAACTCATCCTAGCCCCAGAGGAACTTGTGGATGGCCTTACAGATGCCCACCATGTGTTCTTCAAGCAGCTATTATATTACTAGAGGAGGATTATTGGAAGGAtGAGGAAGTTATTCCAAAGTTACAAATGATATGTTATAGTAGATGTTTAAAACAATTGTGGAAAGAAATGACTTATCAAATTTCAAAAAGAAATATTAGTACATGGCATGCTAGGATGCAAACACCAGGAAGTACAAAATGGCAATCACCAAAACATGGCCCTCATGTCATTACAGGAATCCCTTGGCAAAGACTGGCAACAAAATTTTGTGTTTGGGAGGCTAACGGGGATTTAAAATCAGAAGCATAAAGAGTAACCCATGGTAAATGTGTTGTGAATGTAGATGCCTTTGCTTGCACTGCTGTTATCATTGCATTTTATGCTTTCAGCAAAAATACTTAGGGATAACACATGAAGGAGGTCCCAGAGGAATAAAACCTTGTTGTCATAAATGTTATAAGCCAAAACAGGGAGGTAAATACTGTGGGACAAAAAACAGTTTTGAAGTACATTTACAACCTTGTTTTCATAAaTGTTGTAGACGACCTATTTCAAGTGGAAGGAAAAGAAAGTACAATACTGGTCCAAAACAAGGGAGCAAATCCTCTGGGACAAGGAACAATTCTATATTAAATTAAGAATACAGATCCCAAGAACACTTAGTGAAGGAAGGGAAAATAATCCTCAGCTGCTACCCTCGTTGTTGCAAAAGGAATTGTGAGCAACAGTTAGATCCAGTCCCTGAAgGAAACCATGGCCTCTTCCTCCTTACCATTAATAAATAATGAGGAAGATGATTTTTATATGGTAATGACTCCTAGATTGTTAACAAAAGGAACTCAAACTGACCAAATAAAAATGAGATCCCAAAAGGCAGGACCATCCAAGGAGGATAAAATAATGGAAGAATTAAGGGTGCTTCAGCTTCAACAGGAGAAAGAGGAGAGATGGAGACAACAAGAGCTGTGTACCACCAGCTCATCTGgAGAGGACAAGGACGTGAGTATGCCTTTGTTACCGGCAGGAAAAGGTAAGAATATTATATGGGTCTGTATTTTAGCACATTTGTGGGTCCCCACATGTCAAGGTTTTAGGCTAGGGTTGTTAAAATGGTCCAGTGCATCTACACTTGTAAGTCCTCAAAAAGTCCCTTGGTTTTGTGCAGCAGCCAATACCCAATTTGGATGTCTTCCCAAAAACCATTACATAACACAGCTGCATTGGGCAGGAAACAATACCCATATGTGGGGACTTAGAGGACACAGAAATGGTACAGAATATGGAAACAATAATTGGGGGCTTCAAATAGGAAAACAATGGGTATGGTTATTTGAAAAATATTTAAATACTCAATGTCCAAAAAATACAGCTTATTGTAAGCCATTTAATTGTACAAATGCCACCTGGCCTTTAAATGTAACTGAGGATTATTGGGGAGCAAATTGTAGTGGACTTGAATGGATTTCAGATTCCACTGGCAGGATATTTCAAGGACATAAGCCTATGATCTTTAATACCACTTGGGCATTAAAGCAAGGACTTGTAAATCAAATCAGTTGTAAACCAAATCATACTGCTCAAGGGTCTCAGTGTAAGAAAAGCAATAAAGCTTGGTGTTGTAATTGGAAAGATTGCAATCAATTTCAAGATATTTTAGAAGCATGCCCTGAAAAGCTCAGGTTGCTCACTTCTTTTACCAAAGGAGTACAGTTATGTGTCCATAGACCTTATTATTTTTGGAGTTGTAACAAACACAAAATTCAAAGAGAGTATGACACAAACAGTAATGTTAGTGGTGAATTTAAATGGGGGAATGAAACAATTGTGGGCAGTAGTACCAACAGACAAAATGAAACTTTACAGCTAGTAAAATGGGAATGTGACGGAGAAGCTCAAGTCACTCAGTGCTTACCCGAGTTAGGTGAACTTACAGCTGATAGTACATTTATAGGAATAGGATGGAAAAACTGGATATATCCTCAATTGGTCTGGCAGGCCAAATTTGTAAATCTGACAAATAATAATACATGGAGAATTCCAACAAGTGAAACAAATGACCAAAGCATCAAAACTGAACAGTCCTGGCTACATAGTATAAAATTTAATAAAACTCATCCAGGACAAGTAAATTGTACTATTATGCATTTATCTAGTTATACTAATAAGAAGCAATACATGCCTTTTAATAGCTTAGCATTTTGCAATTTATCCTTGCCAGGGCAAGTCATGAAAAGGTGTTTATCAAACATTAGTAATTTGCCAGAGGAAGGGAAATTTGATTGTGCTATCCCACATCCTTGGGTAGCAGGGGATTTCCAAAGATGGACTTGGCAATATACAAAAAGGCAAGGGGATGATGAGCCATCAACACCACATTTGTCCTTTCCATGTGAGATGAAAGACAAACAATTATTTCAATTAGAGTGCAATTTTGTTAATAAAACTAAAAATGCAAATGATACTCAATTTTGTCAAGATTGTTTAGAATGTAGATCCAGGGATACTAGGATCTTACTATGGACTCACAAATTAATGCATGTACGGTCATCAGGGGAATACAAATATACAACATGTAGTTTCCAATTTATAGGAATTCATTGTGACTCATTAAGAGTTAAAGGCCAGGAAGGCACACAATGGAAAAAATTTGACAtaGAAAGTAGTCAGTGTGACATGTTGTTCAATGTATCAGCACCAGAGGGAGCAGCTGGCACACCAAACAGTACATGTGCTCGTTCATGGTCAGCCATTTGTTTTGCAACTACAGGAGGCCCAGAGGAATGGATTCAACAGGCTTTTGACAGACATATTAAGGTGGGCCGACAGGAAAATATAATTCCCATTCCTATAGATGATAACAAGTTAGAAATTGTTAAGCCAAAGAGATCCAAGCGTGGAGCTGTTTTATTGGCTGCTTTCGGAATTGTTACTGCCATCACTGCTGTGGCTGGTATGGTTGCAGGTGGGGTGGCCCTCCATCAATTACAGGAACTCAAGGAACTAGCAGACAAAAATGTCCAGATGATGGTGGATCTGATAAAGACCCAGGAAAATCATTGGGTTTTTACAAGGGATCTTACATTTGGACTTTTGGAGCTAGAAGCTCGAGTATGCTGGATTGAGGAGGTGCTGGCCACTGACAAAGCCTTTCAAACATTAAACTGTGAAATATCAGCTGGCAGTCTTTGCATTTTCCGAGAGCGGTACAATACAACACAGCTCAAAGAATGGATCAATAGCACCAGCTGGTACAACATGTCAATTAATGAATGGGCAGCAAGATTACAGTTTTTTCAAAAGGGCATAAAAGAAATAGATAAATTAGTTCTTAAAAATAGAGTAGGTTTAACACACTTAAGACATAGTTTACAGAAGGTACAAGAACAGTCAACATTAGAGGCATGGATTAGTACAGTGCCTGATTGGTTGTCTTCCATATGGAGGGCATTAAAAAAGAGTTGGTGGTGGCTCATCATAGGCATAATTTGTTTGGTCATCATTATTCCCTTGTTACCAAGTTGTATTAAAGCAATCATAAATTATATCAGAGGATATGTAATAGTAAATATGTTTGATATACAGGAACAATGGCCACGAGAGAGATGATGGACAACAAGATAAAAAGACACAAGAAAAGAAAACTCAAACAAAAGGAAAAACAAAGAGCAACAACACTTGCCCAAACACCATCCCCTTCGCTTTTAGGCTTAAAAGCCGCTGCTGCAGCACTTGGATATCATCTTATTCCGGCAATAGAAAAAGAGATTTAAACCAAAATCATGCTATTGTTGCTGTTACTGTTGAGGCTGCATATTAATCAGATGGCTTTTTATTGTGTGTATTTAGACTTTGCCAACAATTGCAAGCCTGCTTTTAAAAGAAAAAAGGGTGGACTGGAGGAAAATGAAGGAGAACACCTGTTAAAGATGGAGGCACTCTTGCTCTCCAGGATTTAGACTGTCAGCAGAAATGCAAAAAGACTGGGTCAGCAAAAATTCTCAAAGCTTAACCGCAAACCACAGACTTCCTATTGAGTTACCTAGGAGATGGGGAGGTATGGGAGGGGTTTACAGCTGGCTAAAACATATATAAGACATGCTTTTACCCAATAAAGTTGCTTAGTGCATGCGCTAAGTCCCAGAACTTTGTGTCTGGTTTCTGGTTGCCCACCTCCCCAGGTGGCAGCCCCTAGCTCAAGGCATGCCTTGAGCAACTCACCTTCCTGCACTCTCTTGGCAGGGCTGTATGTGGCCCTGCTCCCTGAGGGACTCCTGGCAGAGGCTACGTGTAGTCCTGCCTCCTGAGACCCCCAGGACCAAGAGAAATGTGCA
