# Supplementary material for: Endogenous lentivirus in Malayan colugo (Galeopterus variegatus), a close relative of primates
Source: Retrovirology. 2014 Oct 4;11:84. doi: 10.1186/s12977-014-0084-x (PMC4198772; doi:10.1186/s12977-014-0084-x)
Supplement: Additional file 4: — Alignment of retroviral RT amino acid sequences. The alignment of 16 retroviral RT amino acid sequences used to generate the tree in Figure 3A. RT domains from the following viruses were used: HIV-1 [GenBank:K03455]; simian immunodeficiency virus, SIV [GenBank:NC758887]; FIV [GenBank:NC001482]; equine infectious anemia virus, EIAV [GenBank:NP_056902]; Visna/maedi virus [GenBank:NC001452]; caprine arthritis encephalitis virus, CAEV [GenBank:NP_040939]; bovine immunodeficiency virus, BIV [GenBank:NP_040563]; Rous sarcoma virus, RSV [GenBank:AF033808]; Mason-Pfizer monkey virus, MPMV[ GenBank:NC001550]; murine leukemia virus, MLV [GenBank:NC001501]; walleye dermal sarcoma virus, WDSV [GenBank:AF033822]; simian foamy virus, SFV [GenBank:NC001364]; bovine leukemia virus, BLV [GenBank:NC_001414]; human T-lyphotropic virus 1, HTLV-1 [GenBank:D13784]; HTLV-2 [GenBank:M10060]. [file 12977_2014_84_MOESM4_ESM.zip › 12977_2014_84_add4.fas]

>ELVgv
LTPVKFKLLPGFRGPQVKQWPLFEEKIKALQEICAELEQEKKDTKSRSRKSL-TPVFLIKKKSGKWRMLMDFRELNKGIDVGTETQLGFPHPAGFSQVKHFTVIDIKDAYFTIPLDEEISELTAFTVPQKNNAGPGIRFKWKVLPQGLIGSPKGYQCTLEKIITPWKAKHPGITCYVYMDDILIGTNYTALKHKQVVKELQEEFKKWGFETPQDKIQNDKAVKYLGYILEPQTWKPHSYQLLDSKPKTLNDVQRVLGRINWIKQIYPKIQTENIQKLLTGDQNILSKRSWTKKAQYEVDVIQQMLTQQEGMPYYQEKELVSLSIVWNQQGA----VHQKHKVLWWGYGTSKDRKIKTKAQKCVALANRMVSEIIILLGKVPDEVWLIWLLNCKFGMAPNKIFDKSECLSYPCI
>HIV
IETVPVKLKPGMDGPKVKQWPLTEEKIKALVEICTEMEKEGKISKIGPENPYNTPVFAIKKKDSKWRKLVDFRELNKRTQDFWEVQLGIPHPAGLKKKKSVTVLDVGDAYFSVPLDEDFRKYTAFTIPSINNETPGIRYQYNVLPQGWKGSPAIFQSSMTKILEPFRKQNPDIVIYQYMDDLYVGSDLEIGQHRTKIEELRQHLLRWGLTTPDKKHQKEPPFLWMGYELHPDKWTVQPIVLPEKDSWTVNDIQKLVGKLNWASQIYPGIKVRQLCKLLRGTKALTEVIPLTEEAELELAENREILKEPVHGVYYDPSKDLIAEIQKQGQGQWTYQIYQEPFKLKTGKYARMRGAHTNDVKQLTEAVQKITTESIVIWGKTPKETWETWWTE----------------------
>VISNA
IPSTRVRLKEGCKGPHIAQWPLTQEKLEGLKEIVDRLEKEGKVGRAPPHWTCNTPIFCIKKKSGKWRMLIDFRELNKQTEDLAEAQLGLPHPGGLQRKKHVTILDIGDAYFTIPLYEPYRQYTCFTMLSPNNLGPCVRYYWKVLPQGWKLSPAVYQFTMQKILRGWIEEHPMIQFGIYMDDIYIGSDLGLEEHRGIVNELASYIAQYGFMLPEDKRQEGYPAKWLGFELHPEKWKFQKHTLPEEGPITLNKLQKLVGDLVW-RQSLIGKSIPNILKLMEGDRALQSERYIESIHVREWEACRQKLKEME-GNYYDEEKDIYGQLDW-GNKAIEYIVFQEKGKLWVNVVHSIKN--LSQAQQIIKAAQKLTQEVIIRTGKIPEEDWIHWQVDYTHGTSPMDIFIDVKFIPPPKE
>FIV
IPVVKVKMKDPNKGPQIKQWPLTNEKIEALTEIVERLEREGKVKRADPNNPWNTPVFAIKKKSGKWRMLIDFRELNKLTEKGAEVQLGLPHPAGLQIKKQVTVLDIGDAYFTIPLDPDYAPYTAFTLPRKNNAGPGRRFVWCSLPQGWILSPLIYQSTLDNIIQPFIRQNPQLDIYQYMDDIYIGSNLSKKEHKEKVEELRKLLLWWGFETPEDKLQEEPPYTWMGYELHPLTWTIQQKQLDIPEQPTLNELQKLAGKINWASQAIPDLSIKALTNMMRGNQNLNSTRQWTKEARLEVQKAKKAIEEQVQLGYYDPSKELYAKLSLVGPHQISYQVYQKDPELWYGKMSRQKKKAENTCDIALRACYKIREESIIRIGKEPREAWEIWQMDCTHGMAPYELLAHIRRVPEPCA
>RSV
HLAIPLKWKPDHTPVWIDQWPLPEGKLVALTQLVEKELQLGHI--EPSLSCWNTPVFVIRKASGSYRLLHDLRAVNAKLVPFGAVQQGAPVLSALPRGWPLMVLDLKDCFFSIPLAEQDREAFAFTLPSVNNQAPARRFQWKVLPQGMTCSPTICQLVVGQVLEPLRLKHPSLCMLHYMDDLLLAAS-SHDGLEAAGEEVISTLERAGFTISPDKVQREPGVQYLGYKL-GSTYVAPVGLVAEPRIATLWDVQKLVGSLQWLRPALGIPPMGPFYEQLRG-SDPNEAREWNLDMKMAWREIVRLSTTAALERPALPLEGAVARCEQGAIGVLGQGLTHPRPCLWL-FSTQPTKAFTAWLEVLTLLITKLRASAVRTFGKEVREDLPIWQTDFTLTKTPIQKHWKVKPASSNKQ
>MPMV
QCAEPITWKSD-EPVWVDQWPLTNDKLAAAQQLVQEQLEAGHI--TESSSPWNTPIFVIKKKSGKWRLLQDLRAVNATMVLMGALQPGLPSPVAIPQGYLKIIIDLKDCFFSIPLHPSDQKRFAFSLPSTNFKEPMQRFQWKVLPQGMANSPTLCQKYVATAIHKVRHAWKQMYIIHYMDDILIAGK-DGQQVLQCFDQLKQELTAAGLHIAPEKVQLQDPYTYLGFELNGPKITNQKAVIRKDKLQTLNDFQKLLGDINWLRPYLKLTTLKPLFDTLKGDSDPNSHRSLSKEALASLEKVETAIAEQTHINYSLPLIFLIFNTALTPTGL----FWQDNPIMWIHLPASPKKVLLPYYDAIADLIILGRDHSKKYFGIEPKSQWLIWQMDVTHNKSAADRFWLVRQVSNNNQ
>MLV
RAPLIIPLKATSTPVSIKQYPMSQEARLGIKPHIQRLLDQGIL--VPCQSPWNTPLLPVKKPGTDYRPVQDLREVNKRVEDIHPTVPNPYNLSGLPPSQWYTVLDLKDAFFCLRLHPTSQPLFAFEWRDPEMGISGQ-LTWTRLPQGFKNSPTLFDEALHRDLADFRIQHPDLILLQYVDDLLLAAT-SELDCQQGTRALLQTLGNLGYRASAKKAQICQQVKYLGYLLEGQRWLTERKETVMPTPKTPRQLREFLGTAGFCRLWIPGFAAAPLYPLTKT----GTLFNWGPDQQKAYQEIKQALLTAPALGLPDLTKPFLFVDEKQGKGVLTQKLPWRRPVAYLSKKLDPVAAGWPPCLRMVAAIAVLTKDAGKLTKQPPMTHYQHWEIDFTEGLTPYEILYVQRSQNPLKI
>HTLV1
CPWARTPPKAPRNQP----VPFKPERLQALQHLVRKALEAGHI--EPYTGPGNNPVFPVKKANGTWRFIHDLRATNSLTIDLSSSSPGPPDLSSLPTTAHLQTIDLKDAFFQIPLPKQFQPYFAFTVPQQCNYGPGTRYAWRVLPQGFKNSPTLFEMQLAHILQPIRQAFPQCTILQYMDDILLASP-SHADLQLLSEATMASLISHGLPVSENKTQQTPTIKFLGQIISPNHLTYDVPKVPIRSRWALPELQALLGEIQWVSKGTPTLRLHSLYCALQRHTDPRDQIYLNPSQVQSLVQLRQALSQNCRSRLVQTLPLLAIMLTLTGTTTVVFQSKQQWPLVWLHAPL-PHTSQCPWGQLLASAVLLLDKYTLQSYGLLCTQTFNIWQGDITHHKTRWQLHHLLKRAACPRP
>HTLV2
HHRPRTPSPTSPSGP----ISFKPERLQALNDLVSKALEAGHI--EPYSGPGNNPVFPVKKPNGKWRFIHDLRATNAITTTLTSPSPGPPDLTSLPTAPHLQTIDLTDAFFQIPLPKQYQPYFAFTIPQPCNYGPGTRYAWTVLPQGFKNSPTLFEQQLAAVLNPMRKMFPTSTIVQYMDDILLASP-TNEELQQLSQLTLQALTTHGLPISQEKTQQTPQIRFLGQVISPNHITYETPTIPIKSQWTLTELQVILGEIQWVSKGTPILRLQSLYSALHGYRDPRACITLTPQQLHALHAIQQALQHNCRGRLNPALPLLLISLSTSGTTSVIFQPKQNWPLAWLHTPH-PPTSLCPWGHLLACTILTLDKYTLQHYGQLCKQALCIWQGDVTHGKTRWQIHHFLKKAACPRP
>BLV
-PPSHIGLEHLPVPPEVPQFPLNLERLQALQDLVHRSLEAGYI--SPWDGPGNNPVFPVRKPNGTWRFVHDLRATNALTKPIPALSPGPPDLTAIPTHPHIICLDLKDAFFQIPVEDRFRSYFAFTLPTPGGLQPHRRFAWRVLPQGFINSPALFERALQEPLRQVSAAFSQSLLVSYMDDILIASP-TEEQRSQCYQALAARLRDLGFQVASEKTRQTPPVPFLGQMVHNQIVTYQLPTLQISSPISLHQLQAVLGDLQWVSRGTPTTRLQLLYSSLKGIDDPRAIIQLSPEQLQGIAELRQALSHNARSRYNEQEPLLYVHLTRAGSTLVLFQKGAQFPLAYFQTPL-TDNQASPWGLLLLLGCQYLQTQALSSYAKPILDNWIIWQADITHLKTRWELHHLLKAFKCPKN
>WDSV
WPPITIKIKDNASLPSIRQYPLPKDKTEGLRPLISSLENQGIL--IKCHSPCNTPIFPIKKAGREYRMIHDLRAINNIVAPLTAVVASPTTLSNLAPSHWFTVIDLSNAFFSVPIHKDSQYLFAFTFE-------GHQYTWTVLPQGFIHSPTLFSQALYQSLHKIKFKISSEICI-YMDDVLIASK-DRDTNLKDTAVMLQHLASEGHKVSKKKLQLCQEVVYLGQLLTPEKILPDKVTVSQQQPTTIRQIRAFLGLVGYCRHWIPEFSSKFLEKQLKKDT--AEPFQLDDQQVEAFNKLKHAITTAPVLVVPDPAKPFQLYTSHSESAVLTQKHGRTRPIAFLSSKFDAIESGLPPCLKACASIHRSLTQADSFIQRDRFSKWEHLQIDFVQGLSPHEIVMHCKLLRSSLS
>SFV
RKIRPHNIATGDYPPRQKQYPINPKAKPSIQIVIDDLLKQGVL--TPQNSTMNTPVYPVPKPDGRWRMVLDYREVNKTIPLTAAQNQHSAGLATIVRQKYKTTLDLANGFWAHPITPDSYWLTAFTWQ-------GKQYCWTRLPQGFLNSPALFTADAVDLLKEV----PNVQV--YVDDIYLSHD-NPHEHIQQLEKVFQILLQAGYVVSLKKSEIGQTVEFLGFNIRGLTDTFKTKLLNVTPPKDLKQLQSILGLLNFARNFIPNFAVQTLYNLIASSK--GKYIEWTEDNTKQLNKVIEALNTASNLEERLPDQRLVIKVNTSPAGYVRYYNSGKKPIMYLNYVFSKAELKFSMLEKLLTTMHKALIKAMDLAQKLPWITWMQKPFD----KFPIDSNTPFANLKPTSH
>BIV
IEPLPVKVRGP--GPKVPQWPLTKEKYQALKEIVKDLLAEGKISEAAWDNPYNTPVFVIKKKGTRWRMLMDFRELNKITVKGQEFSTGLPYPPGIKECEHLTAIDIKDAYFTIPLHEDFRPFTAFSVVPVNREGPIERFQWNVLPQGWVCSPAIYQTTTQKIIENIKKSHPDVMLYQYMDDLLIGSN--RDDHKQIVQEIRDKLGSYGFKTPDEKVQEER-VKWIGFELTPKKWRFQPRQLKIKNPLTVNELQQLVGNCVWVQ---PEVKLYPLTDLLRDKTNLQEKIQLTPEAIKCVEEFNLKLKDPEWKDRIREGAELVIKIQMVPRGIVFDLLQDGNPI-WGGVKG-LNYDHSNKIKKILRTMNELNRTVVIMTGREASEDWELWQMDNTHGHTPYEIYLHMRFIPPPDS
>SIV
VETVKVTLKPGTDGPKIKQWPLSKEKILALQEICSQMEKEGQISKIGPENPYNTPVFCIKKKDGSWRKLVDFRQLNKVTQDFFEVQLGIPHPGGLKQCEQITVLDIGDAYFSCPLDEDFRKYTAFTIPSVNNQGPGIRYQYNVLPQGWKGSPAIFQATADKILQPFRERHPDVVIYQYMDDLFVGSDRVAPEHSRMIQELRDHLLFWGLETPDKKFQKEPPFEWMGYILHPKKWTVQKVQLPEKEEWTVNDIQKLVGKLNWASQIYSGIKTKELCRLIRGAKPLDEKVEWTREAELEYEENKLIVQEEVHGVYYQPEKPLMAKVQKLTQGQWSYQIEQEDNKLKVGKYARTKNAHTNELRVLAGLVQKIAKEALVIWGKLPREVWDTWQMDCTHEYSPGERIVKAKIIRDYGK
>CAEV
IPITKVKLKEGCTGPHVPQWPLTEEKLKGLTEIIDKLVEEGKLGKAPPHWTCNTPIFCIKKKSGKWRMLIDFRELNKQTEDLTEAQLGLPHPGGLQKKKHVTILDIGDAYFTIPLYEPYREYTCFTLLSPNNLGPCKRYYWKVLPQGWKLSPSVYQFTMQEILEDWIQQHPEIQFGIYMDDIYIGSDLEIKKHREIVKDLANYIAQYGFTLPEEKRQKGYPAKWLGFELHPQTWKFQKHTLPEKGTITLNKLQKLVGELVW-RQSIIGKSIPNILKLMEGDRELQSERKIEEVHVKEWEACRKKLEEME-GNYYNKDKDVYGQLAW-GDKAIEYIVYQEKGKLWVNVVHNIKNLSIP--QQVIKAAQKLTQEVIIRTGKIPEEDWRHWQVDYTHGTSPMDIFIDAKFIPPPTK
>EIAV
IKFRKIELKEGTMGPKIPQWPLTKEKLEGAKEIVQRLLSEGKISEASDNNPYNSPIFVIKKRSGKWRLLQDLRELNKTVQVGTEISRGLPHPGGLIKCKHMTVLDIGDAYFTIPLDPEFRPYTAFTIPSINHQEPDKRYVWKCLPQGFVLSPYIYQKTLQEILQPFRERYPEVQLYQYMDDLFMGSNGSKKQHKELIIELRAILLEKGFETPDDKLQEVPPYSWLGYQLCPENWKVQKMQLDMVKNPTLNDVQKLMGNITWMSSGIPGLTVKHIAATTKGCLELNQKVIWTEEAQKELEENNEKIKNAQGLQYYNPEEEMLCEVEITKNYEATYVIKQSQGILWAGKKIMKANKGWSTVKNLMLLLQHVATESITRVGKCPKEQWEHWQADCTHGQTPWEVFIRTKLLIKPN-
