# Supplementary material for: Endogenous lentivirus in Malayan colugo (Galeopterus variegatus), a close relative of primates
Source: Retrovirology. 2014 Oct 4;11:84. doi: 10.1186/s12977-014-0084-x (PMC4198772; doi:10.1186/s12977-014-0084-x)
Supplement: Additional file 5: — Alignment of lentiviral gag-pol nucelotide sequences. The alignment of 35 conserved regions of gag and pol lentiviral sequences from Gilbert et al. [5], together with the recently described ELVmpf [6,8] and the ELVgv described here. This alignment was used to generate the tree in Figure 3B. [file 12977_2014_84_MOESM5_ESM.zip]

Archive with 1 entries (1 files):
- 12977_2014_84_add5.fas
