# Supplementary material for: Endogenous lentivirus in Malayan colugo (Galeopterus variegatus), a close relative of primates
Source: Retrovirology. 2014 Oct 4;11:84. doi: 10.1186/s12977-014-0084-x (PMC4198772; doi:10.1186/s12977-014-0084-x)
Supplement: Additional file 5: — Alignment of lentiviral gag-pol nucelotide sequences. The alignment of 35 conserved regions of gag and pol lentiviral sequences from Gilbert et al. [5], together with the recently described ELVmpf [6,8] and the ELVgv described here. This alignment was used to generate the tree in Figure 3B. [file 12977_2014_84_MOESM5_ESM.zip › 12977_2014_84_add5.fas]

>ELVmpf
GAGATGAATGGGCTTTTAGACATAGTCCCAGGGGCCTCGGGGCAAAAGGAACTTTTGCTCGCCAAATTGGAGAGGC-TAGAAGAATATGAGAGGATGCATCCACCAGCAGGATGGAATGTCATCAGACAGGGCCCAAAAGAACCTTATCCAGATTTCATAGATAGATTATTCGGCCAAATAGATCAAGAAATAACAGATCAGGAAATCAAGGCATACCTAAAACAGCAGCTAAGTATAAATAATGCAAATGAGGACTGCAAGGCAGCCATGTTAGAGGACAAAATGTATGCCTGTAGGGAGATAGGGTCAAATAAACACAAAATGGCTCTCCTAGCCGAAGCATGTTTTAATTGTGGCAAACCTGGTCACGTAGCAAGGCAATGTTGCTTTAAATGTGGAAAACCAGGCCACATGCAGAAGGAGTGCCCTATAGCCCCAGTGTATATTAATGAAAAAGAGATTCATATGCTGATAGACACTGGGGCCGATACATCAATTATAATTGGAGTAGGGGGAAGAGATATTTTAAAGGTACAACTTAAAGACCCTACTAAGGGACCCCAAATAAAACAATGGCCCCTTAGCAAGGATAAATTAGAGGGAATTACAGAAATCATAGAGAAGTTATTAAAGGAAGGGAAAATAGAAGAAGCAGCATGGGATAACCCTTGGAATACACCCATATTTTGCATAAAAAAGAAGTCAGGAA---AATACAGACTGTTAATAGATTTCAGGGAGCTTAATAAGATGACTTTAAAGGGAGAAGAAATACAATTGGGAATTCCCTTCCCTGCAGGGTTGCCAGAAAAGAAATATATAACTGTTTTAGATATAGCAGATGCCTACTTTACTATCCCATTGGATCCTGATTTTAGGCCTTACACGGCATTTACCCTACCCTCCTTAAACAATCAAGGACCAGCCAGAAGGTTCCAATGGTGCTGTCTCCCACAAGGCTGGAGTCACAGCCCTGCTATATATCAAGGCACCCTTAGAGATATTCTCTTGCCCTGGAGAGAACAACATCCTGAGATATTATTATACCAATACATGGATGATTTACTAATAGGATCATATTTAAGCAAAAAGGAGCATCAAAAGGTAGTGCAAAATCTTAGAGACATGCTACTTCAATGGGGGTTTGAGACCCCAGAGGAGAAACTACAGGAAACTCCCCCATATAATTGGATGGGGTATGAATTAGAACCTAAAACCTGGAAATTGCAAAAATGGGAACTAACTTTAAACCAACTGCAGAAGATATTAGGGAAGATCAATTGGGCTAGCTCCATGATACCAGGATTAAAGATAAAAAACTTATGTAAGTTAATGAGAGGCAATATGCAATTAGACTCCCATAGGGAATGGACAACAGAAGCTTTAGAGGAAGTAAAATATGCCCAACAAAAAATAACAGAAAATCAAGGATATCATTACTACATATCAGAAAAGGAGGTTTATTGGAAGACAATCATTAAATAGGGGTAGAACCCACTCCCCATGGAAAAAAGGACCTTAGAAAATTGGTTAAGGAAGTCCTAGCAAACCAAAGTGAT---AGTCTTCTATACAGATGGATCAAATCAGCAAGCAGAAAAATATGCAATAAAAATGGCCTTTCAAGATTCAGGTCCGCAAGTTAACATCATCACAGATAGCAAGTACTGCTTCTCCATTTTAATAATTTCATTAGCTATGAAAAAGGACAATTGGTATATAGGATGGGTACCAGGACATAAGGGGGTACCTGGAAACACAGAAGCAGATGTGGAGGGAGAACATGAAAAATGGCATAATAATTGGAGGGATTTAAAATTGAAATATGGTCTCCCTACCACAGTGGCAAAAGAAATAATTAAACAATGTCCAAACTGTAAAGGGGCAAACCCAGTAAGAGGCATCAACCCTGTAGACT---CCCAACTA-------------------TGGCAGTTANCGTCACCTCAGGATACTTGCATGCAGTTATCCTGCCCTCAGAATCAGGAAAGGCCACTGCTGTGGCCATATTAAATTTATACAAACTATGGAATGTAAACTGGATCCACTCAGATAATGGGCCAAATTTCACTTCCAGACAGGTGGAAGGAATATGTCAATACTTAAATATAAAACACACATACGGCATTCCATGGAATCCTCAAAGTCAGGCCATAATAGAAAATAAGCACAAGGAGTTAAAAAGACTGACTAATCAGTTCAAAGAGCAAACAGAGACCTTACAGGCTGCATTGGACTTAGCATTGATAGTGCTTAATAAAAAACAAAGGGGTGGAATAGGGGATGTCACACCTTGGGAACTAATGATAGGGGAAGGTGCTATAGTAATA
>pSIV
GAACAGGTCCAACTGCTGGAAGTCGTTCCAGGACTTCAGGCAGACAAGGATATGCTGGGGGCATATCTAGAAAGGG-CACGTGAGTGGGATGCGCAACCACAAATTAGGGGATGGATAACGATCTTGCAGGGACCAAAAGAGCCTTATGGGGAATTTATTAATAGACTGTTTCTCCAGATTAATCAGGAAGGAGCACCAGAGGAAGTAAAGACATATCTTAAGGGGCGTCTCAGCATTGAGAACGCTAATGCAGATTGCCAAAAGGCCATGTTGGAGGAGAAAATCAGAGCTTGTCAAAATGTAGGGAGTCAGTCTCACAAATTTGCAATGATGGCACAAATGTGTTACAATTGTGGAAAATTTGGACATATGTCAAAGCAGTGCTGTTATAACTGCGGGGAAGAGGGACATCTAGCAAAAAGTTGTCCCCTGGTGACTCTGAAGGTAGGGGGACAATCGGTCACCCTCCTGATAGACACCGGGGCTGACAATACAATTATTGGGGGAATTGGAGGTAGGGACAATTTACCAGTTGAGTTAATGCCTGGCTGTGATGGGCCAAGAGTAAAACAGTGGCCCCTTACGCAAGAGAAATATCAGGCTCTTGCTGAGATAGTATCTAAATTAGAAAAAGAGGGAAAAGTTAGTAGAGCAGAGGTAGGTAATCCCTACAACACTCCGGTGTTTGCCATTAAGAAAAAATCAGGCA---AATGGAGAATGCTCATTGACTTTCGAGTGCTAAATGCTCGAACCAAAAAGGGGGCTGAGTTTCAACTGGGCTTGCCCCACCCGGCAGGCCTACAAAAGAAAGATAATGTCACCATACTAGATATTGGTGATGCTTATTTTACCATACCATTAGACCCCACATTTAAAAAGTACACTGCCTTTACTCTGATACCACCTAATAATCAGGGACCAGCCAGGAGATTTGTGTTTAATTGTCTACCACAAGGGTGGGTGTGTAGTCCAGCCTTTTACCAAAGGACTATGAGTGACATCATACAGCCATGGAAACAAGCTCATCCTGAGGTCATGTTATATGTCTACATGGATGACCTTCTAATCGGGACAGACCTCCCCTTGAGGGAGCATAGAAGGCTGGTCCAAGAGCTTAGGAGTATGCTTCTTGGCTGGGGCTTTGAAACTCCTGAAGAGAAAGTGCAGGACCAATGGCCACTACAGTGGATGGGGTATGAGTTACACCCTAATAAGTGGCAGTTGCAGGTCCGAAAATTAACTTTAAATGAAGTCCAAAAACTGGTGGGAATTATTAATTGGGCTAGTCAAATTATATCAGGGCTTAAAATAAAGAAGCTTACTGCTATGATGGCAGGGAATCAGGATCTCAATAGAAAGATAGAATGGACTAAGGAAGCTAGAAAGGAAGCTGAAGAGGCAGCTAAGCTGCTCCAGGAGCTCCCAGCAGGGGGGTATGTCGACCCCTTGAAACAGGTGGAGGCTAGAATATTGATTAGGCTAGGAGTGGTCCCCGTCCCGGTAGCAAAAGATATCTGGGA-TAGTTTTGCATGGACTGCGGGGAGGTAGCATGGTTCCCAACTTGGTATATCGATGGATCAAATCAAAAAGCAGAATTGGCAGCCTTGTTGTATGCCTTACAGCAGGAAGACAAAGAATTAAACATTATCACTGATTCTCAATATGTAATGAAAGTGATGATCATACAAGCAGCAGAGAAAAAACAGGCTATCTATTTAGATTGGGTGCCAGGTCATAAGGGAATCCCAGGAAATCAGAAGATTGATGCAGAAAGTGATCATGAACTATGGCACTCGGGGGTTAAAGCTCTCATGCAGGATTTTGGAATGCCTCGCATGGTGGCTAAAGCCATCGTGCAAAAATGTCCTGATTGCGGGGTGGTGGATTACACCCCGGGGACATGGCAGATGGATGTTACCCACTGGGAAGGACATAAACTGTTAGTAGCACTTGAGACTGCTTCTGGGTTAACATGGGCTAAAATTATCCCTGATGAAACAGCCAAAACCACTTTGTTGGCTACATTAGAACTGCACAGTATTTTCAAAGTGAGTCACTTACATACAGATAATGGGCCTAATTTCACTGCTGAAAGATTTACTAATGCTCTTGCCTGGTTAGGCATTAAGCACTCCACAGGTATCCCCTACAATCCTCAATCTCAAGGGGTAGTGGAATCTACCAATAAGTTGTTAAAAGAAATGCTCCACAAAATTAGACCCAAAATGGAGACAGTTCACGCGGCTGTCTATATGGCTTTATTTGCCATTAATTTTAAACAAAGGGGTGGAGTGGGAGGTACAACTAGATATGAAAGACATTTAGGGCAGGGAGCGGTGGTCTGC
>RELIK
GACATCAATATGCTACTGAATGTAACTCCTGGCTTTGCAGCAGAGAAACAGCTAGTCATAGATAAGATAGAGAAGG-CGATAGCATGGGATGAGATGCATCCCATTAGGGGATGGGTTCTTATCAGACAAGGGCCCAAAGAACCCTACCCTGAGTTTATTAATCGATTATTTACTCAGATTGATATGGAAACATCTAGAGAGGATTTGAGAACATATTTAAAGGACACCATGAGCATTCAAAATGCTAATGAAGAATGTAAAAAGTTGCTTTTAGAAGAAAAAATGTATGCCTGTAGAGAATTTGGATCCACCTCCTATAAGATGGCCATGCTGGCAGAAGCCTGTTACAGATGCGGAAAAAAGGGGCATATGGCAAGAAATTGTTGCTATAATTGTGGGAGAACAGGACATATGGCAAAAGTATGTCCTACCTTAAAGGTAAACCTAGGGGGGAAAGATATAATAGGGCTGTTAGACACAGGGGCTGATTTAACTATAATAGAGGGGGTGGGAGGGAGGGATATCTTAAAGATAAAAATGAAAGATCCTAATAAAGGTCCCTTGATTCCCCAATGGCCTTTAACCAAAGAAAAATTAGAAGGAATTAAGGAAATAACAAAAAGACTACTAGAGGAAGGGAAGATATCTCCAGCAGACCCAGATAATCCCTGGAACACCCCAATATTTGTGATAAGGAAAAAATCAGGTA---AATGGCGAATGTTAATAGATTTTAGAGAACTTAATAAATTAGTAGATAAGGGAAGAGAAGTTCAGTTAGGTATTCCACACCCTGGAGGATTACAAAGAAGAAACCAGGTTACTGTTTTGGATATAGGGGATGCTTATTTTACCATCCCTCTGGATAAGGACTTCAGGCAGTACACTGCCTTTACCATCCCAGAGGTTAATAATCAAGGTCCAGGCCATAGGTATGTTTGGAATTGCCTCCCACAAGGTTTTGTATTAAGTCCCTTGATTTACCAAAGTACACTAAGGGACATACTAGAGCCCTGGAGACAACAACACCCAGAAGTAGATCTTTATCAATATATGGATGATATATATATTGGGTCCGATCATTCTCCAAAACAACACAAACTGATCATAGAAAAACTCAGAAAAATGCTTTTAGAAAAGGGATTCGAGACCCCAAATGAGAAATTACAAGAACAATATCCCTATTCATGGATGGGGTACTTGTTGCACCCAAATAAATGGACATTGCAAAAACTAGAGTTGACCCTAAACGAACTACAAAAGTTAGTAGGACTCCTTAATTGGATGACCCAAGCTGTTCCTGGAATTAAGACAAAACCTTTTACTCTTATGATGAAGGGAAACCAAGAGTTAAATAGTATCAGGGAATGGACCCCCGAAGCAAGACAGGAGTTACGGACTATAAGGAGGCTATTACAAGAACACAAACCTTTAAGCTACTGGGACCCCAGCAAGGAAGTTTACTGTACAGTTATTATACGAATAGGGCAAGAACCTTTACCTATAAAAAAAGAGGATTTAGATTTATGATTCAGGAACTACTTGCA------TTGGGTACCAACTTACTATGTTGATGGAAGTAATCAAGAATTAGAAAAAAGAGCCATGCTACTAGCCCTTCAAGAAGGACCCCCGATAATGAATATAGTTACGGATTCCCAATATGTATATACATTAATTATACTAGAAGCTATAGAAAGTAAAGAAGAAATTTACATCCAATGGGTGCCTGGACATAAGGGAATCCCAGGCAATGAAAATATTGACGCCACGGATGATCATGCTAAATGGCATAGTGATGTGTCATACTTGAGACAACAATTCAGCTTACCAAAAATTGTAGCAGAACAAATAATAAAGAACTGCCCCAAGTGTCAATTAGTAGAT-CAGGGCCAGGACTGTGGCAAATGGATGTGACCCACTATGAGGCCCGGCTAATTCTGGTAGCCATTGAGACATCTACTGGCCTTCTATGGGCTAAGCTAATTCCTAAGGAAACTGCTCAGGAAACAGTATGGGGAATATTAGAACT-------ACAGAACCTATTATCCAACTCCATACAGATAATGGCCCTAACTTCACAGCAGAAAGGGTCACGGGACTGTGCCAATATTTAAATATTGATCATACCACAGGCACACCCTATAATCCACAGTCGCAGGGAATGGTTGAGAGAGCTAATCAATCCTTAAAACAAGAAATGGATAAATTTGCTGATGTAGTTCAAACCATTGAAGCACGGCTACAATTGGCTCTTATCGCCCTTAATCAAAAGAAAAGGGGAGGAATAGGGGGCTATACTCCTACTGAAAGATATATCGGAGAAGGAGCAGTAGTGATC
>EIAV
GAAATGAATGCATTTTTGGATGTGGTACCTGGCCAGGCAGGACAAAAGCAGATATTACTTGATGCAATTAAGATAG-CAGATGATTGGGATAATAGACATCCAATTAGAGGTTGGATAATAATTAGGCAAGGAGCTAAGGAACCTTACCCAGAATTTGTAGACAGACTATTATCCCAAATAAAAAGTGAGGGACATCCACAAGAGATTTCAAAATTCTTGACTGATACACTGACTATTCAGAACGCAAATGAGGAATGTAGAAATGCTATGTTAGAAGAGAAAATGTATGCTTGCAGAGACATTGGAACTACAAAACAAAAGATGATGTTATTGGCAAAAGCATGTTATAACTGTGGGAAGCCAGGACATTTATCTAGTCAATGTTGTTTTAAATGTAAACAGCCTGGACATTTCTCAAAGCAATGCCCTACTACAATAGTATTAATTAATGATACTCCCTTAAATGTACTGTTAGACACAGGAGCAGATACTTCAGTGATAATAGGAGTGGGAGGACGAGATATTCTTAAAATAGAGTTAAAAGAGGGCACAATGGGGCCAAAAATTCCTCAATGGCCACTCACTAAGGAGAAACTAGAAGGGGCCAAAGAGATAGTCCAAAGACTATTGTCAGAGGGAAAAATATCAGAAGCTAGTGACAATAATCCTTATAATTCACCCATATTTGTAATAAAAAAGAGGTCTGGCA---AATGGAGGTTATTACAAGATCTGAGAGAATTAAACAAAACAGTACAAGTAGGAACGGAAATATCCAGAGGATTGCCTCACCCGGGAGGATTAATTAAATGTAAACACATGACTGTATTAGATATTGGAGATGCATATTTCACTATACCCTTAGATCCAGAGTTTAGACCATATACAGCTTTCACTATTCCCTCCATTAATCATCAAGAACCAGATAAAAGATATGTGTGGAAATGTTTACCACAAGGATTCGTGTTGAGCCCATATATATATCAGAAAACATTACAGGAAATTTTACAACCTTTTAGGGAAAGATATCCTGAAGTACAATTGTATCAATATATGGATGATTTGTTCATGGGAAGTAATGGTTCTAAAAAACAACACAAAGAGTTAATCATAGAATTAAGGGCGATCTTACTGGAAAAGGGTTTTGAGACACCAGATGATAAATTACAAGAAGTGCCACCTTATAGCTGGCTAGGTTATCAACTTTGTCCTGAAAATTGGAAAGTACAAAAAATGCAATTAACCCTTAATGATGTGCAAAAATTAATGGGGAATATAACATGGATGAGCTCAGGGATCCCAGGGTTGACAGTAAAACACATTGCAGCTACTACTAAGGGATGTTTAGAGTTGAATCAAAAAGTAATTTGGACGGAAGAGGCACAAAAAGAGTTAGAAGAAAATAATGAGAAGATTAAAAATGCTCAAGGGTTACAATATTATAATCCAGAAGAAGAAATGTTATGTGAGGTTATTACTAGAGTAGGAAAATGTCCAGTACCATTTACCAAAGAGCAATGGGAAA------TGCAAAAAGGATGGTATTATTCTTGGCTCCCAACAATATACACTGATGGGACTCATCAAGTTGCTGAAAGAATGGCAATACAAATGGCATTAGAGGATACCAGAGATAAAGTAAATATAGTAACTGATAGTTATTATTGTTGGAAAAATATTATAATACAAAATATACGAGAAAAAGAGATAGTTTATTTTGCTTGGGTACCTGGTCACAAAGGGATATATGGTAATCAATTGGCAGATGCACAAGATGAACATGAGAATTGGCATACATCACCAAAGATATTGGCAAGAAATTATAAGATACCATTGACTGTAGCAAAACAGATAACTCAAGAATGTCCTCATTGCGGTTGTGTCATGAGATCTCCTAATCATTGGCAGGCAGATTGCACACATTTGGACAATAAGATAATATTGACTTTTGTAGAGTCAAATTCAGGATACATACATGCTACATTATTGTCAAAAGAAAATGCATTATGTACTTCATTGGCTATTTTAGAATGGGCA---AGATTGTTTTCACCAAACTTACACACAGATAACGGCACTAATTTTGTGGCAGAACCAGTTGTAAATTTGTTGAAGTTCCTAAAGATAGCACATACCACAGGAATACCATATCATCCAGAAAGTCAGGGTATTGTAGAAAGGGCAAATAGGACCTTGAAAGAGAAGATTCAAAGTCATAGAGACAACACTCAAACACTGGAGGCAGCTTTACAACTTGCTCTCATTACTTGTAAC---AAAGGGAGGGAAAGTATGGGAGGACAGACACCATGGGAAGTATTTATCGGTGATGGTGCAGTAGTAGTT
>EIAVLiao
GAAATGAATGCATTTTTGGATGTAGTACCAGGACAAGCAGGACAAAAACAAGTACTATTGGATAATCTTAAGATTG-CAGAAGAATGGGATCGTAGGCACCCGATTAGGGGATGGATAATAATTAGGCAAGGACCCAAAGAACCCTATCCAGAGTTTGTAGACAGATTGCTGTCTCAGATAAAAAGTGAGGGACATCCGGCTGATATAACTAAATTCCTGACAGACACCTTAACTATTCAGAATGCTAATGATGAATGCAAAAGTGCTATGTTAGAAGAAAAAATGTATGCATGTAGAGATATTGGCACTATGAAACAAAAAATGGCATTATTAGCCAAGGCATGTTATAATTGTGGAAAACCAGGACATTTTTCTAGTCAATGTTGTTTTAAGTGCAAACAGCCAGGACATTTCTCAAAACAATGTCCAACTACAATAGTTTTGATTAATGACACACCCTTAAATGTATTATTGGACACAGGAGCAGACACGTCGGTAATTGTTGGGGTTGGAGGTCGAGATATCCTTGAAATTAAATTAAAAACAGGCACAGTAGGGCCTAAGGTTCCCCAATGGCCACTTACTAAAGAGAAGTTATTAGGTGCTAAAGAAATAGTCAAAAAATTGTTAGATGAAGGTAAAATATCAGAAGCCAGTGATGATAATCCTTATAATTCTCCTATATTTGTAATAAAAAAGAAATCTGGGA---AGTGGAGACTATTGCAAGATTTAAGAGAATTAAATAAGGTGGTACAAGTAGGAACTGAAATATCCAGAGGGTTACCTCATCCAGGGGGATTAATTAAATGTAATCATATGACAGTATTAGATATTGGAGATGCCTATTTCACTATACCATTAGATCCAAAGTTTAGACAATATACAGCATTTACTGTGCCATCCATTAATCATCAGGAACCAGATAAAAGATATATATGGAATTGCTTGCCACAAGGTTTTGTGTTAAGTCCATACATATATCAAAAAACATTACAGAACATATTACAAGCTTTTAGAGAAAGGCATCCAGATGTACAATTATATCAATATATGGATGATTTATTCATTGGGAGTAATGGATCTAAAAGACAACATAAGGAACTAGTAGAAGAATTAAGAGCTATTCTTTTAGAAAAGGGCTTTGAGACGCCTGAGGATAAATTGCAGGAAGAGGCACCCTATAATTGGCTGGGATATCAACTTAGTCCAGGCAATTGGAAAGTACAAAAGATGCAATTAACATTAAATGATGTGCAAAAATTAATGGGAAATATAACATGGATGAGTTCAGGGGTTCCTGGATTAACAGTGAAGCAAATAGCTGCTACCACTAAAGGATGCCTAGATTTAAATCAAAAGGTAGTATGGACGGAAGAAGCACAAAAAGAACTAGAGGAAAATAATAAAAAGATTCAGGAAGCTCAGGGATTGCAATATTATAACCCAGAAGAAGAAGTAATCTGTGAGATTATTGTTAGAATTGGAACATGTCCAGTACCTTTTACTAAAGAACAATGGGAAA------TGGAAAAGGGATGGTATTATTCATGGCTACCAACAATTTACACTGATGGGACTCATCAAACTGCTGAGAGGATAGCAATACAAATGGCATTAGAAGATACTGAAGAGACAGTAAATATAGTAACTGATAGTTACTACTGTTGGAAAAATATTATAATTCAAAATATTAGGGCTAAAGAAATGGTTTATTTTGCTTGGGTACCAGGTCACAAGGGAATATATGGCAATCAATTGGCAGATGCACAAGATGAACATGAAAACTGGCATACATCTCCAAAGATATTGGCAAAAAGATATGGGTTACCATTGACGGTAGCTAAACAGATAACTCAAGAATGCCCTCATTGTGGTTGTGTAATGAGATCCCCTAATCATTGGCAGGCTGATTGTACACATTTAGAAAACAGGATAATAATGACATTTGTAGAGTCTAATTCAGGATACATTCATGCTACTCTATTGTCCAAAGAAAATGCCTTGTGTACTTCATTGGCTATTTTGGAATGGGTGAGGTTATTTTCTCCTAAATCTTTACATACAGACAATGGTACTAATTTTGTAGCAGAGTCAGTAGCAAATCTGTTGAAATTCCTGAAGGTGACACATACTACAGGAATACCTTATCACCCAGAGAGCCAAGGCATTGTGGAAAGGGCAAACAGGACATTAAAAGAAAAAATTAAAAGTCATAGAGAAAATACTCAGACACTTGAAGCAGCATTACAACTTGCTCTCATTACTTGTAAC---AAAGGGAGGGAAAGTATGGGAGGACAAACTCCATGGGAAGTATTTATTGGTGATGGAGCAGTAGTGGTC
>FIVsubC
GATATGGTAACATTAATAATGGCAGCGCCAGGTTTTGCTGCAGATAAAGAAATATTAGATGGAAATTTACAGTTGA-CAGCAGAATATGATAGAACTCACCCTATAATGGGGTGGTATCTTTTAAGACAAGGACCTAAAGAAGATTATGCATCCTTTATAGACAGATTGTTTGCTCAGATAGATCAAGAGCAAAACACAGCTGAAGTCAAAACATATCTAAAGCAATCATTGAGTCTAGCTAATGCTAATTCAGAGTGTAAGAAAGCAATGTTAGAAGAGAAATTGAGGGCCTGTCAGGAAGTTGGATCACCAGCATACAAAATGCAATTATTAGCGGAGGCTTGTTTCAATTGTAAGAGACCAGGACATCTAGCAAGACAATGTTGTAACAAATGTGGAAAGCCTGGTCACTTGGCTGCTAACTGCCCTGAAATACTAATATTTGTAAATGGGTACCCTATAAAATTTTTATTAGATACTGGGGCAGATATAACAATTATGATTGGAGTAGGTGGAAGAGATAACATGAAAGTAAAAATGAAAGATCCTAATAGAGGACCACAAATAAAACAGTGGCCACTGTCAAATGAAAAAATTGAAGCTTTAACAGAAATAGTAGAAAGATTAGAGAAAGAAGGAAAAGTAAAAAGAGCTGATCCAAATAACCCTTGGAATACACCAGTATTTGCTATTAAGAAGAAAAGTGGGA---AATGGAGAATGCTTATAGACTTTAGAGAGCTAAATAAATTAACTGAAAAGGGAGCAGAAGTCCAGCTGGGACTACCTCACCCTGCTGGATTACAGTTAAAGAAACAAGTAACTGTATTAGACATAGGGGATGCCTACTTTACCATTCCCCTCGATCCAGATTATGCTCCTTACACAGCATTTACTTTGCCTAGAAAAAATAATGCAGGGCCAGGAAGGAGATATGTGTGGTGCAGTCTACCACAGGGATGGGTATTAAGCCCACTAATATATCAAAGTACACTGGATAATATAATACAACCTTTTATTAGACAAAATCCTCAATTAGACATTTACCAATATATGGATGATATATATATAGGATCTAATTTAAGTAAAAAGGAACATAAAGAAAAGGTAGAAGAATTAAGAAAGTTATTATTATGGTGGGGATTTGAAACCCCAGAAGATAAATTACAGGAAGAACCCCCATATAAATGGATGGGTTATGAATTACATCCATTAACATGGACAATACAACAGAAACAATTAACTTTAAATGAATTACAAAAATTGGCAGGGAAGATTAATTGGGCAGGTCAGATCATTCCAGATTTATCTATAAAAGCATTAACTAGAATGATGAGAGGTGATCAGAATTTAAATTCAATAAGAGAATGGACTGATGAGGCCAAAATGGAAGTACAAAAAGCCAAAGAGGCAATTGAAAAACAGGCACAATTAGGATACTATGATCCTAATAAGGAAGTGTATGCAAAATTGATTGTAAGGATAGGAAAGGAACCAATACCATCAAGTAGAGAAGCCTGGGAATCAAATTTAATTAATTCACCATATCTAAAAGCTCCGCCAACATGGTATATAGATGGAAGCAATCAAAAGGCAGAAGTTCAAGCATTATTATTAGCATTAAAAGCAGGACCAGAAGAGATGAATATAATAACAGATTCTCAATATATAGTAAATCTTATTGTATTAGAAGAACTGGAAAAGAAAGTAGCAATATTTATAGATTGGGTTCCAGGACATAAAGGCATTCCAGGAAATGAAGAAGTAGATGCAGAAATAAATCATGAAAAATTTCATTCAGATTCACAGTATTTGAGGACTGAATTTAAGTTACCCAGAATGGTGGCTGAAGAAATAAAAAGAAAATGCGCTCTATGTGGACAATTAAAAATTGGACCAGGAATTTGGCAAGTGGATTGCACACATTTTAATAATGAAATAATTCTTGTGGCAATTCATGTCGAATCAGGATTCCTTTGGGCACAAATAATACCACAAGAAACAGCTGACTGCACAGTCAAAGCAATAATGCAACTCCTAAGTGCTTATAATGTTACAGAACTGCAAACAGACAATGGGCCAAATTTTAGAAATCAAAAAATGGAAGGTTTACTCAATTACATGGGAATAAAACATAAATTTGGAATACCAGGCAACCCTCAATCTCAAGCTTTGGTTGAAAATGCCAATAATACTTTAAAGTGTTGGATTCAGAAGTTTTTGCCTGAAACAACATCTTTAGACAATGCTTTGGCTCTCGCTCTGCATTGCCTTAATTTTAAACAAAGGGGTAGAATAGGGGGAATGGCCCCATATGAATTATTAACAGGACAAGGATCAGTGTTATTA
>FIVpallas
GATATGGCAACAATATTAATGTCTGCTCCTGGTTGTGCTGCAGATAAAGAAATAATTGATACAAAATTAGAATTAA-CTACAGAATATGAAAGAACACACCCCATAATGGGATGGTATATAATGAAACAAGGTCCAAAAGAGGACTATGCAAGCTTTATAGATAGATTATATGCTCAAATAGATCAAGAACAAAATAGTCCAGAAGTAAAAATATATTTGAAACAATCATTAAGTTTAGCAAATGCTAATCCCGAGTGCAAAAAAGCCATGCTAGAAGAAAAGTTGAGAGCATGTCAGGAGGTGGGATCAACATCCTATAAAATGAATATGTTAGCACAAGCTTGTTTCAATTGTGGAAAACCAGGACATTTAGCAAGGAATTGTTGTAATAAATGTGGCAAAGCAGGCCATATTGCAACAGATTGTCCAAGAATTTTGATCTATGTAAATGGGATTCCTATAAGATTTTTAATGGATACAGGAGCAGATATAACTATAATGATAGGAGTAGGTGGAAGAGATAATATGAAAGTGAAAATGAAAGATCCTAGCAAAGGACCAAAAATTAAGCAATGGCCTCTATCAAAAGAAAAGATAGAAGCATTAACAGAAATAGTTTATAGATTGGAAAAAGAAGGGAAAGTAAAAAGGGCAGATCCAAATAATCCTTGGAATACCCCTATTTTCTGTATAAAAAAGAAATCAGGGA---AGTGGAGAATGTTAATAGATTTTAGAACTCTGAATGAATTAACAGAAAAAGGTGCAGAAGTTCAGTTGGGACTCCCTCATCCAGCAGGATTACAAGAAAGGAAACAAGTAACAGTATTAGATATTGCAGATGCATATTTTACTATACCATTAGACCCAGACTATGCACCATATACTGCCTTTACTCTGCCCAAAATAAATAATTCAGGTCCAGGAGAAAGATTTGTATGGTGTAGTTTACCTCAAGGATGGGTATTAAGTCCCTTAATTTATCAGAGTACATTAAACAATATTTTAAAACCATTTAGAGAACAGCATCCAGAAATAGATTTATACCAATATATGGATGATATATATATAGGATCAGATTTAGGAAAGAAGGAGCATAAACAAATTGTAGAGGAATTAAGAAAATTATTATTATGGTGGGGATTTGAGACGCCAGAAGACAAATTACAGGAGCAACCACCTTATAAATGGATGGGATATGAATTATATCCTCGGAAATGGACTATACAAACAAAAGAATTAACTCTTAATGAGTTACAGAAGTTAGTAGGAATAATAAATTGGTCATCTCAAATAATTCCTGGATTAAGAATTAAGGCTTTAACTAATATGATGAAAGGAAATCAAGCTTTAGATTCAAAAAGAAGGTGGACAGAAGAGGCTAAGAAAGAGGCAGAAGAGGCAAAATTGGCAATAGAACAACACACACAATTAGGATATTATGATCCTCAACAACAATTACATGCAAAATTGATAGTAAGGTTAGGAAAAGAACCTATACCATGTTCTAGAGAAGCATGGGAATCAAATTTGATTAATACTCCTTATTTAAAAGCTTGCCCAACATGGTATATTGATGGAAGTAATCAAAGAGCAGAGGTAATGGCCCTATTAATGGCATTACGATCAGGGGGAGAAGAAATGAATATTGTAACAGATTCTCAATATATCCTAAATATTTTGATATTGGAAGAAATAGAAAAGAAGGTAGCAATTTTTATAGATTGGGTACCAGGTCATAAAGGCATTCCTGGGAATACAGAAGTAGATGCAGAAATCAACCATGAAAAATTTCATTCAGATCCAGAATTTTTAAGGACTGAATTTGGGCTTCCCAAACAAGTTGCAGAAGAAATAAAAAGAAAATGTCCTCTATGTGGAAAATTAAAAGTAGGACCAGGAATATGGCAAATTGATTGTACTCATTTAGAAGGAAAGATTATACTGGTCGCAGTAAACACAGAATCAGGATACATTTGGGCAAGAATAATTCCTCAAGAGACAGCAGATATGACAGTAAAATATCTATTACAATTAATCTCGGAGCATCATGTGACTGAATTACAATCAGATAATGGACCAAATTTTAATAATGCAAAAGTAGAAGGCATGACAGGATTTTTGGGAATAAAACATAAATATGGAATTCCAGGAAACCCTCAATCACAAGCCTTGGTAGAAAATACCAATAGAATGTTAAAAGAATGGATAAAGAAATTTAGAGGGGAAGTAACTACTTTGGATGCAGCATTGGCACTTGCACTTTATGCTCTTAACTTTAAACAAAGGGGTAGAATAGGGAGAATATCCCCATATGAGTTACTTATAGGACAAGGAGCAGTTTTAATA
>FIVpuma
GATATGGCCCAATTACTTATGTCAGCTCCAGGATGTGCTGCAGATAAAGAATTAATCGATCAAAAATTAGAGCTGA-CAAAAGAATATGAAAGGACACATCCTATAATGGGATGGTATCTAGTTAAACAGGGGCCTAAAGAGCCATATTCAGAATTTGTGGACAGATTATTTAAACAGATAGAGGCAGAATCTGCTCCACAGGATGTTAAACAATATTTAAAGGACTCATTAAGTATAAGTAATGCAAATCCAGAGTGTAAAAGGGCAATGTTGGAAGATGAGATTAGAGCCTGCCAAGATATAGGGTCCACAGCATATAAGATGAATATGCTTGCACAAGCGTGTTTTAATTGTGGAAAGATTGGGCATATGGCAAAAGTATGTTGTAATAAATGTGGAAAGTTAGGTCATATTAGTACAGATTGTCCCCGTGTCGAGGCCTGGATAAATGGGAAAAAGATTAATTTTTTGTTAGATTCAGGGGCTGATATTTCAGTAATGACAGGGGTAGGAGGAAGAGACAATTTAAAAGCAAAGATGAAAGATCCAAATAATGGACCAAGGGTCAAACAATGGCCATTATCAAAAGAAAAAATAGAAGCTTTAACAGAAATAGTAGAAAGATTAGAAAAAGAAGGGAAAGTAGGAAGGGCAGACCCTAATAACCCTTGGAATACTCCTATATTTTGTATAAAGAAGAAATCAGGGA---AATGGAGAATGCTAATTGATTTTAGAGAACTTAATGCAAAAACAGAAAAAGGAGCAGAAGTCCAATTAGGATTACCTCACCCATCTGGATTACAGAAGAGAAAGAATGTAACAGTTCTAGATATAGGAGATGCTTATTTTACCATCCCTTTAGATCCTGATTATCAGCCATATACAGCATTTACTTTACCATCTAAGAATAATCAAAGTCCAGGAAGAAGGTATATTTGGAAATCTCTTCCACAGGGGTGGATCTTGAGTCCCTTAATATACCGGAGCACTTTAGATAATATTCTACAGCCATTTAGAAAGAGATATGAACAGATAGATATATACCAATATATGGATGATATTTATATAGGATCAGATAAAGAAATAAAACAACACAGAAAAATTGTTCAAGAACTACGAGAGTTACTTTTATGGTGGGGATTCGAAACACCAGAAGATAAATTACAAGAAGACCCACCATATAAATGGATGGGATATGAATTACACCCACAAGGGTGGAAAATTCAAACAACTAAGCTAACATTAAATGAATTACAAAAATTGATAGGAAAAATTAATTGGGCAACTCAAATAATCGGGGGATTGCCTATAAAAAATTTGACTGAAATGATGAAGGGGAATCCAGACTTGAACTCAAGAAGGGAATGGACAATTGAGGCCAGACAAGAAGCAGAAAAGGCAAAAGAGGAAATAGAGAACATACCTAATGGGAATTATTATGATGACAAGAAAGAATTATATGCTATTTTAATAATAAGATTAGGAAAGGAGCCAATACCTTGTTCAAAGGAAAATTGGGAA-AGTTATATTCAAACTAGTAGATCTTAAAGAGTACCCCTACATGGTACATAGATGGATCTAATCAGGTGGCAGAAGCACAAGCTTTGAATATGGCTTTAAAAGCAGGACCAGAAAAGATGAATATTATAACGGACAGTCAATATGTATATAATATGATAATTATAGAAGAATTGCAAAAGAAAGAAAAGATATTTTTGGATTGGGTACCTGGACATAAGGGAATTCCAGGAAACAAAGAAATAGATGCAGAAATCGAGCATGACAAATTTCATACAGATGAAAAGACATTGCAAGAAAAATTTGGATTACCTAGAGTAGTAGCTAATGAGATTTTACAAAAGTGTACAGTCTGTGGAAAGTTAAAAATGGGACCTGGAGTATGGCAAATAGATTGTACTCATTTAGAAGGACAAATAATATTAGTAGCTATTAATGTAGAATCTGGACTGTTATGGACGAAGCTACTAAAACAAGAAACAGCTAAAGAAACAGTGATGGCTTTACTAGATTTAATACAGACACATAATGTTGTAGAGATACAAACAGATAATGGACCCAATTTTGTAAATTCAAGGATGGAAGGACTCACTAATTTTTTGGGGATTCAACACAAATATGGAATCCCATTAAATCCACAAAGTCAAGCATTAGTGGAGAACATAAATAGTACTTTAAAAAGTTGGATAAAGAAGTTTAGAACAGAAGTAGAAACCTTGCAGGCAGCTGTAGCATTAGCTACCTTTGCTCTAAATAAAAAAAGAAAGGGTAATATAGGGGGTATGTCTCCCTATGAATTACATATAGGGGAAGGATCGGTTTTGATA
>FIVppr
GACATGGCCACATTAATAATGGCCGCACCCGGGTGCGCTGCAGATAAAGAAATATTGGATGAAAGCTTACAATTGA-CAGCAGAATATGATCGGACAAATCCCATTATGGGTTGGTATCTTTTAAGACAAGGAGCTAAGGAAGATTATTCATCCTTTATAGACAGATTGTTTGCCCAAATAGATCAAGAACAAAATACAGCTGAAGTTAAGTTATATCTAAAACAGTCATTAAGCATAGCTAATGCTAATGCAGAATGCAAAAAGGCAATGCTAGAAGAAAAGTTGAGAGCTTGTCAAGAGATAGGATCCCCAGGATATAAAATGCAACTCTTGGCAGAAGCTTGTTTTAATTGTAAAAAACCAGGGCATCTAGCAAGACAGTGTTGTAATAAATGTGGAAAACCTGGTCATTTAGCTGCCAAATGTCCAGAAATACTTATATTTGTGAATGGGTACCCTATAAAATTTTTATTAGATACAGGAGCAGATATAACAATTATGATTGGAGTAGGGGGAAGAGATAATATGAAAGTAAAGATGAAGGATCCTAATAAAGGACCTCAAATAAAACAATGGCCATTATCAAATGAAAAAATTGAAGCTTTAACAGAAATAGTAGAAAGACTAGAAAGGGAAGGGAAAGTAAAAAGAGCAGATCCAAATAATCCATGGAATACACCAGTATTTGCTATAAAAAAGAAAAGTGGAA---AATGGAGGATGCTCATAGATTTTAGAGAATTGAACAAATTAACTGAGAAAGGAGCAGAAGTCCAGTTGGGACTACCTCACCCTGCTGGTTTACAAATGAAAAAACAAATAACAGTATTAGATATAGGGGATGCATATTTCACCAATCCCCTTGACCCAGATTATGCTCCTTATACAGCATTTACTTTACCTAGGAAGAATAATGCGGGACCAGGAAGAAGATTTGTGTGGTGTAGTCTACCACAAGGCTGGATTTTAAGTCCATTGATATATCAAAGTACATTAGATAATATAATACAACCTTTTATTAGACAAAATCCTCAATTAGATATTTATCAATATATGGATGACATTTATATAGGATCAAACTTAAGTAAAAAGGAGCATAAAGAAAAAGTAGAAGAATTAAGAAAATTACTATTATGGTGGGGATTTGAAACTCCAGAGGATAAATTACAGGAAGAACCCCCATATAAATGGATGGGTTATGAATTACATCCATTAACATGGACAATACAACAGAAACAGTTAACATTAAATGAATTACAAAAATTAGCAGGAAAAATTAATTGGGCTAGCCAAACTATTCCAGAATTAAGTATAAAATCATTAACTAACATGACGAGAGGAAATCAAAACCTAAATTCAACAAGAGAGTGGACTGAGGAAGCTAGACTAGAAGTACAGAAGGCCAAAAGGGCTATTGAAGAACAAGTACAACTAGGATATTATGACCCTAGTAAAGAATTGTATGCTAAATTAATTATAAGAATAGGAAAAGAACCAATACCTACTTCTAGAGAAGCCTGGGAATCAAATTTAATTAATTCACCATATCTTAAAGCCCCACCTACGTGGTATATAGATGGAAGTAATCAGAAGGCGGAAATACAAGCATTATTATTGGCATTAAAGGCAGGACCAGAGGAAATGAATATTATAACAGATTCTCAGTATATGATAAATATTCTTGTTTTAGAAGAATTGGAAAAGAAAACAGCAATATTTATAGATTGGGTCCCAGGACATAAAGGTATTCCAGGAAATGAGGAAGTAGATGCAGAAACAAATCATGAAAAATTTCACTCAGATCCGCAATACTTAAGGACTGAATTTAATTTACCCAAGATGGTGGCAGAAGAGATAAGACGAAAATGCCCTGTATGTGGGCAATTGAAGATAGGGCCTGGTATCTGGCAAATGGATTGCACACACTTTGATGGCAAAATAATTCTTGTGGCTATACATGTGGAATCAGGATATATATGGGCACAAATAATCTCTCAAGAAACTGCTGATTGTACAGTTAAAGCTGTCTTACAATTATTGAGTGCTCATATTGTTACGGAGTTACAAACAGATAATGGACCAAATTTTAAAAATCAAAAGATGGAAGGAGTACTCAATTATATGGGTGTGAAACATAAGTTTGGTATCCCAGGAAACCCACAATCACAAGCATTAGTTGAAAATGTAAATCAGACATTAAAAGTCTGGGTTCACAAATTTTTGCCTGAAACAACCTCCTTGGATAATGCATTAGCTCTCGCTGTGCATTGTCTCAATTTTAAACAAAGGGGTAGAATAGGAGGGATGGCCCCTTATGAATTATTAGCAGGACAAGGATCAGTGTTATTA
>OMVV
GATATATTAGAAGTACTAGCCATGATGCCTGGAAATAGGGCGCAAAAAGAGTTAATACAGGGGAAATTAGAGGAAG-CAGAAAGGTGGGTAAGGCAGAATCCCATTATGGGATGGGTAATAATAAAACAAAAGAATAGTGAAAGTTATGAAGATTTTATAGCAAGATTGCTAGAAGCAATTGATACAGAACCCGTCACGGATCCTATAAAAACATATTTAAAAGTAACTCTGTCGTTCACAAATGCTAGCACAGATTGTCAAAAACAAATGGTAGAAGAAAAAATGCAAGCATGTCGGGACGTAGGATCAGAAGGATTTAAAATGCAGCTGTTAGCACAGGCATGCTATTACTGCGGGAAACCAGGACATCTCGCAAGGCAATGCTGTCATCATTGTGGGAAAAGAGGACATATGCAAAAAGATTGCCCAAAGATAGATATAAAGGTAGGGACAAATTGGAAAAAGGTATTAGTAGATACTGGGGCAGATAGAACTATACTACAAGGGATAGGAGGAAGGGATAATATGCAGGTAAAATTAAAAGAAGGCTGTAAGGGTCCTCATATAGCACAATGGCCTTTAACTCAAGAAAAATTAGAAGGCTTAAAAGAAATAGTGGACAAGTTAGAAAAGGAAGGAAAGGTAGGTAGAGCGCCGCCACATTGGACATGTAATACTCCTATATTTTGCATCAAGAAAAAATCAGGGA---AATGGAGAATGTTAATAGATTTTAGGGAATTAAATAAGCAAACAGAAGATTTGGCGGAGGCACAATTAGGTTTGCCGCATCCAGGGGGATTACAGAAAAAGAAGCATGTAACAATACTTGACATAGGGGATGCATATTTTACAATACCATTGTATGAGCCATATAGACCATATACATGTTTTACCATGTTAAGTCCAAATAATTTGGGACCATGTACACGGTATTATTGGAAAGTACTACCACAAGGATGGAAGTTGAGTCCCTCAGTGTATCAATTTACAATGCAAGAAATATTAAGGGATTGGATAGCGAAACATCCTATGATACAATTTGGAATATACATGGATGATATTTATATAGGGAGTGATTTGGATATAATGAAACACAGAGAGATAGTAGAAGAACTAGCTAGCTATATTGCCCAGTATGGATTTATGTTACCAGAAGAAAAGAGACAAGAAGGGTATCCAGCAAAGTGGCTTGGATTTGAATTGCACCCAGAGAAATGGAGATTTCAGAAACATACACTTACATTAAATAAATTACAAAAATTAGTAGGAGATTTAGTCTGG---AGACAATCATTAATAGGAAAAAGCATACCTAATATACTAAAGTTAATGGAAGGGGATAGGGCGCTCAAAGTGAAAGAAGGATAGAGCTCAGACATGTAA-AGGAATGGGAGGAATGTAGAAGAAAATTAGCAGAA---ATGGAAGGAAATTACTATGATGAAGAGAAGGATGTATATGGACAAATAATAATAAGGATAGGAAAAATACCATTACCAGGAAAGGAGGAAGATTGGATCTTAGAGTTGCAAA----TAGGAATATAACATGGATGCCCACATATTATACAGATGGAACAAATCAACAATTAGAATTAAGAGCAATAGAAGAGGCGTGCAAACAGGGACCAGAGAAAATGAATATAGTAACAGATAGCAGATATGCATATGAATTTATGATTATGAAATTAGTGCATGATAAGGAACAGATAGGGGTACATTGGGTACCTGGACACAAAGGAATTCCTCAAAATGAAGAAATAGATGCAGAGGAAGATCACAGTAAATGGCATCAAGATGCTGGGTCATTACACTTAGACTTTGGGATACCCCGAACTGCAGCTGAGGATATTGTACAACAATGTGAAGTATGTGG--AAGCAAGGAGAGGAATAGATCATTGGCAAGTAGACTATACACATTATGAGGACAAGATAATATTAGTATGGGTAGAAACAAATTCAGGATTAATATATGCAGAAAGAGTAAAAGGGGAAACAGGACAAGAAAGAATCATGACTAT----AAGGTGGT------ATGGTCTGTTCCAAAATTGCAGTCTGACAATGGACCAGCATTTGTAGCAGAGCCAACACAGCTACTAATGAAATATTTGGGGATAACACACACAACAGGGATACCATGGAATCCCCAATCGCAAGCACTAGTAGAAAGAACTCATCAAACTCTAAAAAATACAATAGAAAAATTTGTTTCTATGTTTGCCTCATTTGATTCAGCAATAGCCGCAGCATTAATCACACTAAATATAAAAAGAAAGGGTGGGCTAGGG---ACAAGCCCTATGGATATATTCATAGGGGAAGGAGCAATCGTAATA
>CAEV
GACATACTAGAAGTATTGGCCATGATGCCTGGAAATAGAGCTCAAAAGGAGTTAATTCAAGGGAAATTAGAAGAAG-CAGAAAGGTGGAGAAGGAATAATCCAATTATGGGGTGGGTAATAGTAAAGCAAAAAACGAATGAGCCATATGAAGATTTTGCAGCAAGACTGCTAGAAGCAATAGATGCAGAGCCAGTTACACAGCCTATAAAAGATTATCTAAAGCTAACACTATCTTATACAAATGCATCAGCAGATTGTCAGAAGCAAATGGTAGAAGAAAAAATGCAAGCATGTAGAGATGTGGGATCAGAAGGGTTCAAAATGCAATTGTTAGCACAAGCATGTTACAACTGTGGAAAACCGGGACATCAAGCAAGGCAATGTTGTCACAACTGTGGAAAGAGAGGACATATGCAAAAAGAATGCCCTATGGTTCAGGTCCGCATAGGTTCCCAGCAGAGGAACTTGTTATTTGATACCGGGGCGGACCGAACTATACTGCAAGGAATAGGAGGACGAGATAACATGAAAGTAAAATTGAAAGAGGGATGTACGGGTCCACATGTCCCACAATGGCCATTAACAGAAGAGAAATTAAAAGGTCTAACAGAAATCATAGATAAATTAGTGGAAGAAGGAAAACTAGGAAAGGCACCCCCACATTGGACATGTAATACTCCAATCTTTTGCATAAAAAAGAAATCAGGGA---AGTGGAGAATGTTAATAGATTTCAGAGAATTGAACAAACAGACAGAAGATTTAACAGAAGCGCAGTTAGGACTCCCGCATCCGGGAGGACTACAAAAGAAAAAACATGTTACAATATTGGACATAGGAGATGCATATTTTACTATACCCCTATATGAACCATATCGAGAGTACACATGTTTTACTCTATTAAGTCCTAATAATCTAGGACCATGTAAAAGATACTATTGGAAAGTGCTGCCACAAGGTTGGAAATTGAGTCCATCTGTATATCAATTTACTATGCAGGAGATCTTAGAGGATTGGATACAGCAGCATCCAGAAATTCAATTTGGCATATATATGGATGATATTTACATAGGAAGTGATTTAGAAATTAAAAAGCATAGAGAAATAGTGAAAGATTTAGCCAATTATATTGCCCAATATGGATTCACTCTGCCAGAAGAGAAGAGACAAAAGGGATATCCAGCAAAATGGCTAGGATTTGAACTACACCCGCAGACCTGGAAATTTCAGAAGCATACATTAACATTAAATAAATTACAGAAATTAGTAGGAGAATTAGTATGG---AGACAATCCATAATTGGGAAAAGCATTCCTAACATTCTGAAATTAATGGAAGGAGATAGAGAATTACAAAGTGAAAGAAAA---ATTGAAGAAGTACAGAAAGAATGGGAAGCATGTAGGAAAAAATTAGAAGAA---ATGGAAGGAAATTATTATAATAAAGACAAAGATGTCTATGGACAATTGATCATTAGGACAGGAAAAATACCATTGCCAGGGAAAGAAGAAGATTGGAGACTA--------GAATTGCGGGAACATCACATGGATGCCAACATATTATACAGATGGAACAAACCAGCAACTAGAATTAAGAGCCATAGAGGAAGCTCTAAAACAAGGGCCTCAAACAATGAATTTAGTAACAGATAGTAGATATGCATTTGAATTTTTAATTATGGAAATTGCCCACAAGAAAGATAGGATAGGAGTGCATTGGGTGCCAGGACATAAAGGGATTCCCCAAAATGAAGAAATAGACGCAGAGGAAGACCACACAAAATGGCATCAAGATGCCCGATCATTGCATCTAGAATTTGAAATTCCAAGAACAGCAGCAGAAGACATAGTAAATCAATGTGAAATATGCGGGGAAACAAAAG-GGGGGTAAATCATTGGCAAGTGGATTATACCCATTATGAAAATATCATACTATTAGTATGGGTAGAAACAAATTCAGGACTAATATATGCAGAAAAAGTAAAAGGAGAATCAGGGCAAGAA---------TTCAGAATAAAAGTGATGCATTGATGCATTATTCCAGAATTGCAGTCAGACAATGGACCTGCATTTGCAGCAGAGCCCACACAGCTGTTAATGCAATACCTAGGAGTAAAACACACAACAGGCATACCTTGGAATCCACAGTCTCAGGCTATAGTAGAAAGGGCACATCAACTATTGAAAAGCACTTTAAAGAAGTTCCAGCCACAATTTGTCGCTGTAGAATCAGCCATAGCAGCAGCCCTAGTCGCCATAAATATAAAAAGAAAGGGTGGGCTGGGG---ACAAGCCCTATGGATATTTTTATAGGGAAGGAGCCAATTGTGGTA
>BIV
GAAATTAAACTCCTCTTGAATAGTACACCCAAGTGGAGATTAGATGTACAACTTATAGAATCAAAAGTAGAAAATGCCCACAGAACGTGG-AAACAGCATCATATCATCGGTTGGGTGCTGATTCATCAGGGACCCAAGGAGCCGTACACAGACTTTATAAATAGATTAGTGGCAGCCCTTGAAGGTATGGCGGCTCCAGAAACCACAAAAGAATACTTACTCCAACATCTATCTATTGATCATGCCAATGAAGACTGCCAGTCTATTCTAATGGAGAAAAAATTAGAAGCATGTAGGGTAGTGGGATCTCAGAAATCAAAGATGCAATTTTTGGTAGCAGCTTGTTACGGATGTGGGAAGACAGGACATTTGAAGAGGAATTGTTGCTACCATTGTGGCAAACCTGGCCACCAAGCAAGAAACTGCCCTTTTATAAAGGTGTTCATAGGGGGAAGATGGGTAAAAGGGTTAGTAGACACTGGAGCAGATGAGGTAGTGCAAATTGGGGTAAATGGAAGATCTCTTCTACCCGTCAAGGTAAGGGGACCA------GGGCCTAAGGTACCCCAGTGGCCCTTGACAAAAGAAAAGTATCAGGCTCTTAAGGAAATTGTGAAAGATCTTTTAGCAGAAGGAAAAATTTCCGAAGCTGCTTGGGATAACCCATATAATACCCCAGTTTTTGTTATAAAGAAAAAGGGAACGGGAAGATGGAGGATGCTAATGGATTTTAGGGAATTAAATAAGATAACAGTTAAAGGACAAGAATTCTCTACAGGCTTACCTTACCCTCCAGGAATTAAGGAATGTGAACACTTAACTGCAATAGATATAAAAGATGCCTACTTTACTATCCCTTTACATGAGGACTTTAGACCCTTTACAGCCTTCTCTGTAGTCCCTGTAAATCGAGAAGGACCTATAGAGAGGTTCCAGTGGAATGTTCTACCACAAGGATGGGTATGTAGCCCTGCCATTTATCAGACTACCACCCAGAAGATTATAGAAAACATTAAAAAGAGTCACCCAGATGTCATGTTGTATCAATATATGGATGATTTGTTGATTGGGTCTAATAG------GGATGATCATAAGCAAATAGTGCAGGAAATCAGGGATAAGTTAGGATCATATGGTTTCAAGACTCCAGATGAAAAGGTCCAGGAAGAGAG---AGTGAAATGGATCGGTTTTGAGCTCACACCCAAGAAATGGCGTTTTCAGCCCAGGCAACTAACAGTAAATGAATTACAGCAATTAGTAGGTAATTGTGTTTGGG---------TACAGCCAGAAGTAAAAATATACCCCTTAACCGATCTACTGAGGGATAAGACCAATCTCCAAGAAAAGATACAACTAACACCAGAAGCCATCAAGTGTGTAGAAGAATTCAATCTAAAACTAAAAGATCCAGAAGGAAAGATAGAATAAGA-GAAGGAGCAGAATTAGTCATAAAAATAGTAATTATGACAGGAAGAGAAGCTCTTCCTGGGTCTTCTGAAGATTGGGAAGC------GGCAGAAGGAAGAAATCTAACACAAATATTCACCTACTATACTGACGGAACCAATCAACAGGCGGAATTGAAGGCCATATGCATGGCTCTCTTGGATGGACCACCAAAAATGAATATCATAACAGATAGTAGATACGCCTATGAGGGAATGATTGCCAAGATATTGCCCTTTAAGCAGTACGTGGGGGTCGGGTGGGTGCCTGCACATAAAGGGATAGGAGGAAATACAGAGGCAGATGCCACTGAAGATCATGAGAGATGGCATACCTCACCAGACATTTTGGTTAGGCAGTTCCATCTCCCTAAGAGAATAGCTAAAGAGATAGTAGCCAGATGCCAAGAATGTGGACAAACAGAGGTCGATTCT----TATGGCAGATGGACAATACTCACTGGAATAAAACAATTATTTGGGTAGCAGTAGAGACAAATTCAGGATTAGTGGAAGCTCAGGTGATCCCTGAAGAAACAGCACTACAAGTAGCTCTCTGCATTTTACAGCTAATCCAGAGATATACAGTTCTTCACTTACATAGTGACAACGGGCCGTGCTTTACTGCACACAGGATAGAAAATCTATGTAAGTATCTGGGGATCACAAAAACTACGGGAATACCCTACAACCCACAATCCCAGGGAGTTGTAGAAAGAGCCCACAGAGATCTAAAAGACAGATTGGCAGCTTATCAGGGAGATTGTGAAACCGTAGAAGCAGCCCTTAGCCTCGCATTAGTTTCTTTAAAT---AAAAAAAGAGGGGGAATAGGGGGCCATACACCATATGAAATATACCTAGGAGACGGGGCAGCAGTAATA
>Jembrana
GAAATTAGGCTATTACTACAAAGCACCCCACAATGGAGATTGGATATTCAGCTCATAGAATCAAAATTAGAGCACGCCCATAGGGTCTGGAAAGAGTC-CCACATAATTGGATGGGTTTTAATCCACCAGGGGCCGAAAGAGCCATATCCTGAGTTTGTAAATAAGTTAGTTACAGCATTGGAGGGTATGGCAGCACCCGAAACTACCAAACAGTATCTATTAGACCACCTGTCGGTGGATCATGCAAATGAGGACTGCCGCGCAGTGTTGATGGAGAGGAAGTTAGAGGCATGCAGGGCGGTAGGTTCAAGTAAACAGAAGATGCAATTCTTGGCAGAGGCATGTTATGGATGTGGGAAGCCTGGCCATATAAGAAGGGATTGCTGTTTCAAATGTGGAAAACCGGGCCACTTACAAAGGAACTGCCCTTTCATAAAAATTTTCTTAGGAGGGAGGTGGGTTAGGGCTTTGATAGATACAGGGGCAGATGAGGTAGTGCAGGTTGGAGTAACAGGCCGATCAGTACTGCCGGTCAAGCTACATGGGCCA------GGTCCACGGGTGCCTCAGTGGCCCCTCACATTAGAAAAATATAAAGCCCTTAAGGAAATTGTTGAGGAACTACTAAAAGATGGAAAAATCTCTAGAACCCCTTGGGATAATCCTTTCAATACCCCTGTTTTTGTAATAAAAAAGAAAGGGGGAAGTAAGTGGAGAATGCTAATGGATTTCAGGGCCTTAAATAAAGTGACAAACAAAGGACAAGAATTCCAAATCGGGCTGCCATACCCCCCAGGAATTCAGCAATGTGAACATATAACAGCTATAGACATAAAAGATGCCTACTTTACCATCCCTTTAGATGAGAATTTTAGACAATACACTGCTTTCTCGGTGGTCCCGGTGAATAGAGAAGGGCCTCTAGAAAGATATCATTGGAATGTGTTACCTCAAGGGTGGGTGTGTAGCCCTGCCATATATCAAACAACCACTCAGGAGATAATTGCAGAGATAAAAGATAGATTTCCTGACATTGTGCTCTATCAATATATGGATGACCTTTTAATTGGATCAGACAG------ACCAGACCATAAAAGGGTGGTGAGTGAAATTAGGGAAGAATTAGGGGCTTATGGTTTTAAAACTCCAGAAGAAAAAATCCAGGAAGAACA---GGTGCAATGGTTGGGGTATGAACTTACCCCGAAAAGGTGGCGGTTCCAGCCTAGGCAGATAACAGTGAATGAGCTACAACAGATGATAGGAAACTGTGTATGGG---------TGCAGCCGGAGGTAAAAATGAGTCCCCTCTCAGATTTACTAAAAGGGAAAACTGACCTAAAAGATAAGATAAAATTGACTGAAGAGGCTATCCAATGCCTAGAGACAGTAAATAAGAGATTAAAAGACCCTGAAGGAAGGAAAGGATA-AAGGAAGGAACTGAGCTGGTAGTTAAAATTATGATTATGACCGGAAGGGAAGTCATACCCGGAGATTCAGAAGACTGGGAATC-TGCCTTACAGAGGATCAATAACTAACAGAGATACCTACTTATTATACTGATGGAACAAATCAACAGGCAGAACTTAAGGCCGTCTTGATGGCTCTACAAGATGGCCCTGCAAAAATGAATATTATTACAGACAGTAGATATGCTTTTGAGGGGATGATCGGAGAAGAGCTAAGAAGGAAAGAGTATGTAGGAGTCAGTTGGGTTCCCGGACATAAGGGGATCGGAGGAAACACAGAAGTAGACGCCATAGAAGAACATGAAAAATGGCATACTACAGCGGAGATATTGGCTCGAGAGTTCCAACTACCCAGGAGAGTAGCTAGAGAAATTGTACACAGGTGTCAAGCATGTGGACA----AACCCAAGAGAAAGACTATGGCAAATGGATAATACCCATCTAGAAGGGAAAATTATATGGGTAGCTGTGGAAACAAATTCAGGGTTGATTGAGGCGCGGGTTATTCCAGAAGAAAGCGCACAATCAATAGTGTTTTGCATTTTAATGCTCGTATACAGGTACACCGTATACCACATACATAGTGACAACGGGCCCTGTTTCATAGCACAAAAAGTAGAAGCCTTATGTAAGTATCTAAAGATTACTAAAACAACTGGTATACCTTACAACCCTCAAGCACAAGCTATAGTAGAAAGAACACACAGAGACATCAAAGATAAAATAGCAGCATTTAGGGAAGATTGTGAGACAGTAGAGGCGGCTTTGAGCCTGACCCTAGTGGCCCTAAAT---AAAAAAAGAGGGGGAATAGGGGGTCATACCCCATATGAAATATACCTAGGAGAAGGGGCAGCAGTGGTA
>SIVhoest
GACTTAAATGTCATGTTAAATGCTATAGGAGACCATCAAGGGGCAATGCAGATAATAAAAGATCATATAGAAGAAG-GAGCTGAATGGGATAGACAGCATCCCGTGGCAGGGTGGGTAATCATAAAACAGGGTCCAAAAGAACCATTCAAGGACTATGCTGATAGGTTCTTTAAGGCCTTAAGAGCAGAAGGAGGTTCACATGAAGTGAAAGAGTGGATGAAAGAGAAAATGCTAGTGCAGAATGCAAACCCTGACTGCAAAATGGTAATATTAGAAGAAATGATGAAAGCATGTCAGGGAGTAGGAGGACCTGCCCATAAAAGAAAAATCTTAGCAGAGGCATGTTTCAATTGTGGGAAGCCAGGACATTCAGCAAAAATGTGCTGTTGGAACTGTGGTGCTAAAGACCACAGAATGGCCCAGTGCCCAATAGAGAAAGTACTGGTCAATGGGCAAGAAGTAACTGCCCTATTGGACACTGGAGCAGATGATACAATCGTAGGGGGTATAGGGGGAAGAAACATTTTAAAGGTGCATTTGAAGCCAGGGTGTGATGGGCCAAGAGTAAAACAGTGGCCACTATCCAAAGAAAAAATAGAAGGATTACAAGCAATTTGTGATAGATTAGAAAAGGAAGGGAAAATATCCCCAGTTGATCCAGGAAATCCTTACAACACCCCAATCTTTGCTATAAAGAAAAAGGACAAAAATGAATGGAGAAAGTTGATAGATTTCAGAAAATTAAATGAGTTAACACAAGACTTTCATGAGCTACAGTTAGGAATACCACACCCAGCAGGAATAAAGAAATGCAAACAAATTACAGTAGTAGATATAGGAGATGCCTATTTCAGCATACCTTTAGATCCTGATTACAGACAATATACTGCGTTCACTATACCGTCACTAAACAATCAGGAACCAGGAAAAAGATATCAGTATAATGTGTTGCCACAAGGATGGAAGGGGAGTCCTTGTATTTTTCAAGAAACAGTTAGTGGACTCCTTGCAGAGTTCAGGAAATTAAATCCAGACATACTCCTCTACCAGTACATGGATGATTTGTTCATAGGTTCAGACAGGGAGAAAGAAGGACATAGTCAGGCAGTAAAAGAATTAAGAGAACTTTTAATAACTTGGAACTTAGAAACTCCAGAGAAGAAATTTCAAGACAAACCACCCTACCATTGGATGGGGTATGTCCTGCACCCAGATAGATGGGAAATAGAGAGAGTAAAACTGACAGTAAATGAAATTCAGAAACTGGTAGGAGTTTTAAATTGGGCAGCACAACTGTATGATGGAATCAGAACAAAAGAGCTCTGTAAGTTGATTAGAGGAGTAAAGCCCTTGGAACAACTAGTGACTTGGACAGAGGAAGCACTAGAAGAATATGAGACCAATAAGACAATTCTAAAAGAAAAAGTACAGGGGGCTTACTATGATCCAAGTAAAGAACTTGTAGTAAGGGTAATAGTCATTTGGGGTTTTGTACCAGTACCTGTCACTAGAGAAACATGGGAAAATTGGTGGATAAACTTTTGGCAAGTAACTTGGATACCAACCTACTATGTGGATGGAACTAATCAGCAGGCAGAATTAGAGGCAGTATTGTTAGCTTTACAAGATAGCAAATCAACAGTTAACATAGTAACTGACTCCCAATATGTAATGAAGGTCTTAATCATAAAGGAGCTGCAGAAGAAAGATGCAGTTTACCTAGGATGGGTACCAGCTCATAAAGGTATAGGGGGAAACCAGGAGATAGATGCTGTAGAAGAGCATGGAAAGTTTCACAATAATGCAAAAGACTTAGAAGAAAAGTATGGGATACCCCCCATGGTAGCTAAGCAAATAGTAAATGAGTGTGCTAAGTGTGGTCAAGTAGATGTATCAGTGGGTATTTGGCAACTGGATTGTACTCACCTAGAAGGGCAAATCATCATGAATGCAGTCCATATGGCATCAGGCTTCATGGTTGCAGAAGTGATTCCAGATGAAACAGGGAAAACTACAGCAAATTTTTTGTTAAAGTTATGTAGCAGATGGCCTGTAAAACAAATTCACACAGATAATGGTCCAAATTTTGTGAGTAAAGATGTACAGGCAGTGACCTGGTGGTTAAGTATAGAGCACACAACAGGGATACCATATAACCCTCAAAGTCAAGGAGTAGTAGAGGCAAAAAATAAAGTTTTAAAGCAAATCATAGAAAGAGTAAGAGAAGATGCACAGCAGCTAAAGACAGCAGTGTTAATGGCAGTCCACATTCATAATTTTAAACAAAGGGGAGGACTGGGGGGGTTATCACCAGCAGAGAGATACATCGGAGAAGGTGCTGTAGTGGTA
>SIVmnd2
GATCTCAATGGCATGCTCAATGCTATTGGAGACCATCAGGGAGCGCTTCAAATAGTGAAGGATGTCATCGAGGAAG-CTGCAGACTGGAACTTGAGACACCCAATTGCTGGATGGATAGTTATAAAGCAAGGACCAAAGGAGCCGTTCAAGGACTATGTGGACAGGTTTTACAAAGCTCTGCGGGCGGAGCGGACTGATCCACAAGTCAAAACCTGGATGACACAAACTTTGCTCATCCAGAATGCTAACCCAGATTGTAAATCCATCCTTTTAGAAGAGATGCCGCTAGCCTGCCAAGGGGTAGGAGGCCCTAAATATAAAGCACAAATGATGGCAGAGGCTTGCCCTAACTGTGGAAAATTTGGTCATGGGCTGAGGGACTGTTGCTTCAAGTGTGGAGATCTAGGACACATAATGAGAAATTGCCCAACTACAGTAGTAGAGATAGAAGGGCAAAAAGTGGAGGCCTTACTGGACACAGGAGCTGATGATACAGTAATTGGAGGAATTGGAGGAAGAAATGTGCTGAAGGTAACACTAAAACCAGGAACTGACGGACCTAAAATAAAACAATGGCCATTGTCTAAGGAAAAGATTTTAGCCTTACAAGAAATATGTAGTCAAATGGAGAAGGAAGGCCAGATCTCTAAGATAGGTCCAGAAAATCCTTACAACACACCGGTGTTTTGCATCAAAAAGAAAGATGGAACCAGCTGGAGAAAATTGGTAGATTTTAGACAGTTAAACAAAGTAACTCAGGACTTCTTTGAGGTGCAGTTGGGAATCCCACACCCTGGAGGTCTCAAACAATGTGAGCAAATTACAGTACTGGACATAGGGGATGCCTATTTCTCATGTCCTTTGGATGAGGACTTTAGAAAGTACACTGCATTCACCATTCCATCGGTGAATAATCAGGGCCCAGGAATCAGGTACCAGTATAATGTCCTACCACAGGGATGGAAGGGCTCCCCAGCCATTTTCCAGGCAACAGCAGATAAAATCTTACAGCCCTTCAGAGAGAGACATCCAGATGTAGTGATCTATCAATATATGGATGATCTCTTTGTTGGGAGTGATAGAGTTGCCCCAGAACACAGCAGAATGATTCAAGAGTTAAGAGACCACCTCTTGTTTTGGGGGCTCGAGACCCCAGACAAGAAGTTTCAAAAGGAACCACCCTTTGAGTGGATGGGATACATACTGCACCCTAAGAAATGGACAGTGCAGAAAGTACAGCTTACAGTAAATGACATCCAAAAGTTGGTAGGGAAACTTAATTGGGCAAGTCAGATTTATTCCGGAATTAAAACAAAAGAGCTCTGTAGACTAATTAGAGGGGCAAAACCCCTAGATGAAAAAGTAGAATGGACTAGAGAAGCAGAATTAGAATATGAAGAAAACAAACTCATAGTGCAGGAGGAAGTGCATGGAGTATACTATCAACCAGAGAAGCCTTTAATGGCAAAGGTTTTAGTGATCTGGGGAAAACTCCCTCTGCCAATAGAAAGAGAAGTCTGGGACCAGTGGTGGCCAGAATATTGGCAAGCCACATGGATTCCCGTGTATTATGTGGATGGAACAAACCAAAAAGCAGAATTGGAGGCAATAAAAATGGCATTACAAGACTCAGGACCAAAAGTAAATATAGTGACAGATTCACAGTATGCTATGGGTATCCTAATTATAGAACTCATGATCCACAAGGAAGCAGTATACCTAGCTTGGGTACCAGCACACAAAGGCATAGGAGGGAATGAGCAAGTAGATGCACAAGAAGAGCATGATAAATATCACAATAATTGGAGGGCATTAGCACAAGACTTCTGTATACCAAACATAGTGGCAAAAGAAATAGTAGCCCAGTGTCCAAAGTGTGGCCAGGTAGATACATCCCCAGGAACCTGGCAAATGGACTGCACACATATGGAAGGAAAAGTAATCATAGCAGCAGTCCATGTAGCAAGTAGGTATCTAGAAGCAGAAGTAATACCCACAGAAACAGGAAAAGAAACAGCACACTTCCTGTTAAAATTAGCAGGTAGATGGCCAGTAAAACATCTACACACAGATAATGGCCCTAATTTCACCAGTGAAAAAGTAGCCACAGTCTGTTGGTGGGCTCAAATAGAGCACACTACAGGAATTCCCTACAATCCTCAGAGTCAAGGAGTAATAGAGGCAAAAAACCATCATCTCAAACAAATCATAGGGCAAGTTAGAGACCAAGCAGAGAAACTAGAAACAGCAGTTCAAATGGCAGTATTAATTCACAATTTTAAAAGAAAAGGGGGGATAGGGGAATACAGTCCAGGAGAAAGAATAGTAGGAGAAGGAGCGGTGGTAATC
>SIVsyke
GATCTCAATGGCATGCTTAATGCTGTAGGAGATCATCAGGGAGCCATGCAGGTAATTAAAGACATCATCGAGGAAG-GGGCGGCATGGGATCTTGAACATCCCATAGCAGGATGGATCATTATAAAACAGGGCCCAAAAGAAATTTTCAAAGACTATGTAGACAGATTCTACCATTGCTTAAGAGCAGAGCAGGCGGACCCATCAGTCAAAGGGTGGCTAACTCAAACACTGTTGATTCAAAATGCCAACCCAGAATGCAGACAGATCCTCTTGGAGGAAATGCTGCAAGCTTGTCAAGGAGTCGGAGGACCCTTACACAAGGCAAAACTCATGGCAGAGGCCTGCTACAATTGTGGGCAAATTGGGCACATGCAAAAAGACTGCTGCTTTAATTGTGGAAAAACAGGACACCTAGCAAGGGCCTGTCCAATGATAGAAGTAGATGTAGAAGGTGACCTGGTGCAAATGTTAGTAGATACAGGGGCAGATGATACTATAGTAGGAGGATTAGGAGGAAGGAATATACTTAAAGTAAGTCTGAAACCAGACAAAGAATTGCCCCGGCTAAAACAATGGCCATTATCGGTAGAGAAATTAGAGGCCCTCAAGGCAATAGTAGAAGACATGCTCAAGGCAGGACAATTGGAGAAAGCTAGTCCTACCAATCCTTATAATACCCCAGTATTTGTAATTAGGAAAAAGGACAAAAAGAAATGGAGGATGCTCATTGATTTTAGAAAATTAAATGAGGCCACACAAGATTTTTTCGAGGTACAATTGGGAATACCCCACCCAGGAGGACTAAAACGGCAAAAAC---TAACAATTATAGATTTAAAAGATGCATATTACTCAGTCCCCCTGGACAAAGAGTTTAGGCCATACACGGCATTTACAGTGCCAAGCATAAATAATGCCTCCCCGGGAGAAAGATATCAATTTACAGTGTTACCACAGGGATGGAAAGGATCTCCCACTATCTTCCAAAGCACAATAAATCAGATACTACAGCCATTTAGAAAGAAGTATTCAGATCTCACTCTAATACAGTACATGGATGACTTATTGATTGGCACTGATAGATCAGAGAAGGCACATCAGGAGATAGTACAACAAATAGTGACAGCACTATTAAAAGTGGGATTTAAGGTCCCAAAAGAAAAATGGCAGGACCAATATCCAATGCAGTGGTTAGGTTACACTCTTCATCCAGACAAGTGGCAGTTGCAGAAAATAGAACTCACAGTGAATCAGTTACAGAAATTGATAGGAGTACTTAATTGGGCAAGCCAGATTTATTCAGGAATTAAGACAAAAGAGCTCTGTAAGTGTATCAGAGGAACTAAACAATTAACAGAAGTACTCACACTTACAGAAGCAGCTGAGGCAGAATTAGAAGAGAATAGACAAATCTTAAAGGAAGAACAGGCAGGGTCTTATTATGACCCTAAAAAACCTTTAGAAGCACACATCCTATGGTATTGGGGAAAGGTACCACTCCCAGTAAAAAGAGAGGAATGGGAAAAATGGTGGACAGACTATTGGCAAGCCACATGGGTACCAACCTTCTACGTAGATGGAACAAACCAACAGGCAGAATTAGAGGGCTTGCTCATGGCATTGCAGGACTCAAAAGACAAAGTAAATATAGTAGTAGATTCACAATACTCTTATGGCATTCTTATAATACAAGAGGCCATAAAAAAGGAAGCCATATATGTGACATGGGTCCCAGCCCATAAAGGAATAGGAGGAAATGAAGCTGTTGATGCACAGGAAGATCATGAAAGGTACCACTCAAATATGGAGTATCTTAGGCAGGAGTTTCATCTACCCCGACAGGTAGCAAAAGCAATTATACAACAATGTCCAAAATGTGGGCAAGTAGATGTAGATATATATAATTGGCAGATGGACTGTACTCATGAGGAAGGCAAAGTAATCTGTGTAGCAGTAAACACAGCTAGTGGATATATAGAAACCAAGATCTTAAAAAGGGAAACGGGGGATGAAACAGCATTGTTTCTCATGCAAATAGCCAGTAGATGGCCAATAAAACAGATACACACTGATAATGGACCAAACTTTGTCAGTGACAAGTTCAAAGCAGCATGTTGGTGGTGTGGCATAGAACACACTACAGGTATTCCATACAACCCACAAAGCCAGGGAATAGTAGAGTCCAAAAATAGGTATTTAAAAGAAGCTATCTCACAAATTAGAGACGACGTCACACATTTGCAAACAGCAGTGGCAATGGCAACCTTCATCTTAAATTTTAAAAGAAAGGGAGGAATAGGGGGGATATCACCAGGAGAAAGGTACATTGGTGAAGGTGCAGTAGTGGTG
>HIV1O
GATATTAATACTATGCTAAATGCCATAGGAGGACATCAAGGGGCTTTACAAATGCTAAAGGAAGTGATCGAGGAAG-CAGCAGAGTGGGATAGAACTCACCCAATTGCGGGGTGGATAGTGATTAAGCAGGGACCAAAAGAACCATTCAGAGACTATGTAGATCGGTTCTACAAAACATTAAGAGCTGAGCAAGCAACTCAAGAAGTAAAAAATTGGATGACAGAAACCCTGCTTGTTCAAAATTCCAATCCAGATTGCAAACAGATTTTGTTAGAAGAGATGATGGTAGCCTGTCAAGGAGTAGGAGGACCAACTCATAAGGCCAGAGTGCTAGCAGAAGCATGTTTCAATTGTGGAAAAGAAGGACATATAGCAAAAAATTGTTGCTGGAAATGTGGACAGGAAGGTCACCAAATGAAAGATTGCCCAATAGTTACAGCAAGGGTTGGGGGTCATCTATGTGAGGTTTTGCTGGATACAGGGGCAGATGATACAGTAATAGGGGGAATAGGAGGTAGAAATATATTGCCAGTAAAACTAAAACCAGGAATGGATGGACCAAAAGTAAAACAATGGCCCCTATCTAAAGAAAAAATAGAAGCCTTGACAGCAATATGTCAGGAAATGGAACAAGAAGGAAAAATTTCAAGAATAGGACCTGAAAACCCTTATAATACACCTATCTTTGCTATAAAAAAGAAAGATAGCACTAAGTGGAGAAAGCTGGTAGACTTTAGGGAATTAAACAAGAGAACACAAGATTTCTGGGAGGTACAGTTAGGTATCCCACATCCGGGGGGTTTAAAGCAAAAGCAATCTGTTACAGTCTTAGATGTAGGAGATGCTTATTTCTCATGTCCCTTAGACAAAGATTTTAGAAAATATACTGCTTTCACTATCCCTAGTGTAAACAATGAGACCCCAGGAATAAGATACCAGTACAATGTCCTCCCGCAAGGATGGAAAGGGTCGCCAGCTATATTCCAAAGTTCAATGACAAAAATTCTAGATCCATTTAAAAAAGACAACCCAGAATTAGAAATTTGTCAGTACATGGATGACTTGTATGTAGGATCAGATTTACCCCTGACAGAGCACAGAAAAAGGGTTGAATTGCTTAGAGAACACTTATATCAGTGGGGATTCACTACCCCTGATAAAAAGCATCAAAAAGAACCTCCCTTTTTGTGGATGGGGTATGAGCTCCATCCAGACAAATGGACGGTACAGCCCATCCAATTGACAGTAAATGATATACAAAAACTAATAGGAAAGTTAAATTGGGCAAGTCAAATCTATCCAGGAATTAGAGTAAAAGAATTATGTAAAATAATTAGAGGCACCAAGTCATTAACAGAAGTAGTATCTTTAAGTAAAGAGGCAGAGCTAGAATTAGAGGAAAACAGAGAGAAGCTAAAAGAACCAGTGCATGGTGTATACTATCAACCTGATAAAGATTTATGGGTTAATATTATAGTTATCTGGGGAAAATTGCCTTTGCCAGTCACTAGAGAAACTTGGGAAGCATGGTGGGCGGACTATTGGCAAGCCACCTGGATTCCAACCTATTATGTAGATGGAACAAATCAAAAGGCTGAATTAATGGCAGTATTATTAGCCTTACAGGATTCCAAAGAAAAGGTAAATATAGTAACAGATTCACAATATGTATTGGGCATCATCATAATAGAGGAACTAACAAACAAGGAACAGGTGTATCTTACATGGGTTCCTGCTCATAAAGGCATAGGAGGAAATGAAAAAATAGATGCACAAGAAGATCATGAAAAGTATCATAGTAATTGGAGAGCATTAGCTAGTGAATTTGGACTACCACCAGTGGTGGCCAAGGAAATCATTGCTAGCTGTCCTAAGTGTGGTCAGGTAGACTGTAGTCCGGAAGTGTGGCAAATGGATTGCACACATGTAGAAGGCAAAATCATAATAGTTGCTGTCCATGTGGCAAGTGGATTCATAGAAGCAGAAGTGATACCAGCAGAAACAGGACAAGAAGCTGCCTACTTCCTGTTAAAACTAGCTGCAAGATGGCCTATTAAAGTATTACATACAGACAATGGGCCTAATTTTACAAGTACAGCTATGAAGGCTGCATGTTGGTGGACCAACATAAGACATGAGTTTGGAATACCATATAATCCACAAAGTCAAGGAGTAGTAGAAGCCATGAATAAGGAATTAAAATCAATTATAGAACAGGTAAGGGACCAAGCAGAACACTTAAGAACAGCAGTACAAATGGCAGTATTTGTTCACAATTTTAAAAGAAAAGGGGGGATTGGGGGGTACACTGCAGGAGACAGAATAATAGGTGAGGGAGCAGTAGTCATA
>HIV2
GATATTAATCAAATGCTTAATTGTGTGGGCGATCACCAAGCAGCTATGCAAATAATCAGAGAGATTATTGAAGAAG-CAGCAGACTGGGATTCGCAGCACCCAATAGCAGGATGGATCCAAATAAAACAGGGACCAAAAGAACCGTTCCAAAGCTATGTAGACAGGTTCTACAAAAGCTTGAGGGCAGAACAAACAGACCCAGCAGTAAAAAATTGGATGACCCAAACGCTGCTAATACAGAATGCCAACCCAGACTGCAAGTTAGTACTACTAGAAGAGATGCTAACCGCCTGCCAGGGGGTAGGCGGACCAGGCCAGAAAGCCAGGCTAATGGCTGAAGCCTATTGGAACTGTGGAAAGGAGGGACACTCGGCAAGACAGTGCTGCTGGAAGTGTGGCAAGCCAGGACACATCATGGCAAACTGCCCAGTAGTCACAGCGTACATCGAGGATCAGCCGGTAGAAGTCTTACTAGACACAGGGGCTGATGACTCAATAGTAGGGGGAATAGGGGGAAGAAATATTCTGAAAGTAACATTGAAGCCAGGGAAAGATGGACCAAGGCTGAAACAATGGCCCCTAACAAAAGAGAAAATAGAAGCACTAAAAGAGATCTGTGAAAAAATGGAAAAAGAGGGCCAGCTAGAAGAGGCACCTCCAACTAATCCTTATAATACCCCCACATTTGCAATTAAGAAAAAGGACAAGAACAAATGGAGGATGCTGATAGATTTTAGAGAACTAAATAAGGTGACTCAAGATTTCACAGAAATTCAGCTAGGAATTCCACACCCGGCAGGACTAGCCAAAAAGAAAAGGATCTCTATATTAGATGTAGGGGATGCCTATTTTTCCATACCACTACATGAAGATTTTAGGCAGTATACTGCATTTACCCTACCAGCAGTAAACAATATGGAACCAGGAAAAAGATATATATATAAAGTCTTGCCACAAGGATGGAAGGGATCACCAGCAATTTTTCAATACACAATGAGGCAAGTCTTAGAACCTTTCAGAAAAGCAAACCCAGATGTCATTCTCATCCAGTACATGGATGATATCTTAATAGCTAGTGACAGGACAGGTTTAGAGCATGACAAAGTGGTCCTGCAGCTAAAAGAACTTCTAAATGGCCTAGGGTTTTCTACTCCAGATGAGAAGTTCCAAAAAGACCCTCCATTTCAATGGATGGGCTGTGAACTATGGCCAACTAAATGGAAGCTGCAGAAACTACAACTGACAGTCAATGACATCCAAAAGCTAGTGGGAGTCTTAAATTGGGCGGCACAAATCTATTCAGGAATAAAAACCAAACACTTATGTAGACTAATTAGAGGAAAAATGACACTCACAGAAGAAGTGCAGTGGACAGAACTAGCAGAAGCAGAGCTAGAAGAAAACAAAATTATCTTGAGCCAGGAACAAGAAGGATATTATTACCAAGAAGAAAAAGAATTAGAGGCAACAATCCTAGTCATTTGGGGACGGATACCACTGCCAGTGGAGAGAGAGACCTGGGAGCAGTGGTGGGATAACTACTGGCAAGTGACATGGATCCCAACCTTCTACACAGATGGAACCAATCAGCAGGCAGAATTAGAAGTCTTTCGGATGGCACTGGCAGACTCAGGCCCAAAGGTTAATATCATAGTAGATTCACAGTATGTAATGGGGATAGTAATCATAGAAGAAATGATAAAGAAGGAAGCAGTCTATGTTGCATGGGTCCCAGCCCATAAAGGCATAGGAGGAAACCAGGAAGTAGACGCTCAAGAGGAACATGAAAAATATCATAGCATTATAAAAGAACTAACCCATAAATTTGGAATACCCCTTCTAGTAGCAAGACAGATAGTAAACTCATGTGCCCAATGCGGGCAAGTAAATGCAGAAATAGGCGTTTGGCAAATGGACTACACACACTTAGAAGGAAAAATCATTATAGTAGCAGTACATGTTGCAAGTGGATTCATAGAAGCAGAAGTCATCCCACAGGAATCAGGAAGGCAGACAGCACTCTTCCTATTAAAACTGGCCAGTAGGTGGCCAATAACGCACTTGCACACAGACAATGGCCCCAACTTCACTTCACAGGAAGTGAAGATGGTGGCATGGTGGGTAGGTATAGAACAATCCTTTGGAGTACCTTACAACCCACAAAGCCAGGGAGTAGTAGAAGCAATGAATCACCACCTAAAGAATCAGATAAGTAGAATTAGAGAACAGGCAAATACAATAGAAACAATAGTACTGATGGCAGTTCATTGCATGAATTTTAAAAGAAGGGGAGGAATAGGGGATATGACCCCAGCAGAAAGACTAATCGGAGAAGGAGCAGTCATAGTC
>HIV1M
GACTTAAACACCATGCTAAACACAGTGGGGGGACATCAAGCAGCCATGCAAATGTTAAAAGATACTATCGAGGAAG-CTGCAGAATGGGACAGGGTACACCCAATAGCAGGATGGATAATCATAAAACAAGGGCCAAAAGAACCCTTTAGAGACTATGTAGATAGGTTCTTTAAAATACTAAGAGCTGAACAAGCTTCACAAGATGTAAAAAATTGGATGACAGATACCTTGTTGGTCCAAAACGCAAACCCAGATTGTAAGACCATTTTACTAGAAGAAATGATGACAGCATGTCAGGGAGTGGGAGGACCTGGCCATAAGGCAAGGATTTTGGCTGAGGCATGTTTCAACTGCGGCAAGGAGGGACACATAGCCAGAAATTGCTGTTGGAAATGTGGAAAGGAAGGACACCAAATGAAAGACTGCCCCATGGTCACAGTAAACATAGGGGGGCAAGTAAAGGAAGCTCTGTTAGATACAGGGGCAGATGACACAGTAATAGGGGGAATTGGAGGTAGGAACATGTTGCCAGTAAAATTAAAGCCAGGAATGGATGGCCCAAAAGTTAAGCAATGGCCATTAACAGAAGAAAAAATAAGAGCATTAACAGACATTTGTACAGAAATGGAAAAGGAAGGAAAAATTTCAAAAATTGGGCCTGAAAATCCATACAACACTCCAGTGTTTGCCATAAAGAAAAAAGACAGTACTAAATGGAGAAAATTAGTAGACTTTAGAGAACTTAATAAAAGAACTCAAGATTTTTGGGAAGTGCAATTGGGAATACCACATCCAGCAGGGTTAAAAAAGAAAAAATCAGTAACAGTGCTGGGTGTGGGGGATGCATATTTTTCAGTTCCTTTAGATCCAGGGTTCAGGAAATACACTGCATTCACTATACCTAGTATCAACAATGAGACACCAGGAATTAGATATCAATACAATGTGCTTCCACAGGGATGGAAAGGATCACCAGCAATATTTCAATGTAGCATGACAAAAATCTTAGAACCCTATAGAGCAAAAAATCCAGAAGTGATTATCTATCAATACATGGATGACTTATATGTGGGATCAGACTTAGAAATAGAACAGCATAGAGCAAAAATAGAAGGATTAAGAGATCATCTATTAAAGTGGGGATTTACCACACCAGACAAAAAACATCAGAAAGAACCCCCATTTCTTTGGATGGGGTATGAACTCCATCCTGACAAATGGACAGTGCAGCCTATACAACTGACTGTCAATGATATACAGAAGTTAGTGGGAAAACTAAATTGGGCAAGTCAGATTTTTCCAGGGATTAGAGTGAAGAACTTATGTAAACTCCTTAGGGGAGCCAAAGCACTAACAGACATAGTACCGCTAACAGCAGAAGCAGAGTTAGAATTGGCAGAAAACAGGGAGATTCTAAAAGAACCAGTACATGGGGTATATTATGACCCATCAAAAGATTTAATAGCAGAAATAATAGTAATATGGGGAAAAACTCCTCTACCTATACAAAAAGAAACATGGGAGACATGGTGGACAGAATATTGGCAAGCCACCTGGATCCCTACTTTCTATGTGGATGGGACAAATCAGAAGACTGAATTACAAGCAATTCAATTAGCTTTGCAGGATTCAGGATCTGCAGTAAACATAGTAACAGACTCACAGTATGCATTAGGAATCATTATAATAGAGCAATTAATACAGAAGGACCAGGTCTACCTGTCATGGGTACCAGCACACAAAGGGATTGGAGGAAATGAACAAGTAGATGCTCAAGAAGACCATGAAAAATATCACACCAATTGGAGAGCAATGGCCAGTGACTTTAATCTGCCACCAGTAGTAGCAAAAGAAATAGTAGCTAGTTGTGATAAATGTGGACAAGTAGACTGTAGTCCAGGGATGTGGCAATTAGATTGTACACATTTAGAAGGAAAAATTATCCTGGTAGCAGCCCATGTAGCTAGTGGCTATATAGAAGCAGAAGTCATCCCAGCAGAAACAGGGCAGGAAACAGCATACTATATCTTAAAATTAGCAGGGAGATGGCCGGTAAAAGTGATACATACAGACAATGGCCCTAATTTCACCAGTGCTGCGGTCAAGGCAGCCTGTTGGTGGGCAGGTATCAAGCAGGAATTTGGAATTCCCTACAATCCCCAAAGTCAAGGAGTAGTAGAATCTATGAATAAAGAATTAAAGAAAATCATAGGACAGGTAAGAGATCAAGCTGAACATCTGAAGACAGCAGTACAAATGGCAGTATTCATTCACAATTTTAAAAGAAAAGGGGGGATTGGGGGGTACAGTGCAGGGGAAAGAATAATAGGTGAAGGGGCAGTAGTCATA
>SIVagm
GACATTAATCAGATGTTAAATGTCATAGGAGACCATCAAGGGGCAATGCAGATTATCAAGGAAGTAATCGATGAAG-CAGCCCAGTGGGATATAACACACCCCATAGCGGGATGGGTTATCATCAGACAAGGGGCCAAGGAGCCTTTTAAGGACTACGTAGACAGATTTTATCAAGCCCTTAGAGCAGAACAAACACCCCAAGATGTAAAAAATTGGATGACAGAAACACTGCTCATCCAGAATGCCAACCCAGATTGCAAGTTGGTTTTGCTAGAAGAGATGCTGACAGCTTGTCAGGGAGTAGGAGGACCAGGACATAAAGCAAAGCTCATGGTAGAAGCATGCTTCAAATGTGGACAAATTGGGCATATACAAAAAGATTGTTGCCTAAAATGTGGGAAGCCAGGACACTTAGCAAAAGATTGCCCAATGAGTAAGATCTACATACAGGGCCAGCCAGTACAAGTTCTGTTAGATACAGGAGCTGATGATACCATAGTAGGAGGTATAGGAGGGAGAAATATTCTAAAGGTACAATTGAAACCTGGGATGTCAGGACCGAAATTAAAACAATGGCCCCTATCAGAAGAAAAAATAAAAGCCCTGACAGAAATAACTCAGGCTCTAGAAAAGGAAGGAAAAATTTCTAAGGTTGGAGGAGAGAATCCTTACAATACTCCCGTGTTTTGTATCCGGAAAAAAGACAAAACACAGTGGAGGATGTTAATAGATTTTAGAGCTCTCAATAAAGCAACACAGGACTTCTTTGAGGTACAATTAGGTATTCCCCATCCAGCAGGATTGAAAAGAAAGAAACAGATCACAGTACTAGATATAGGAGATGCCTATTATAGTATACCATTGGATCCAGAATTCAGGCCCTATACAGCTTTTACCATCCCACAAGTAAATAATGTAGGGCCTGGAATTAGGTATCAATTCAATTGTCTACCTCAAGGATGGAAAGGATCACCCACCATATTTCAGCACACAGCACAGCGAGTCCTAAAAGAAATAGGAAAAAAGGTTCAAGATTTAGAAATAATTCAGTACATGGATGACATGTGGATAGGATCAGATTTGCCAGAGAAAGAACATGATGAAAAGGTAGAAGAGGTAAGAAAGCTTCTGCTATTAAGAGGCTTCGAGACGCCAGATAAGAAGGTGCAGAAAAGACCTCCATATGATTGGATGGGATACAAGTTGTACCCTTCTCACTGGAGTCTCAACAAAATAGAGATAACAGTGAATGATATTCAAAAATTAGTAGGAGTGTTAAATTGGGCTAGTCAATTATATCCAGGAATTAAGACAAAAGCCCTATGCAAATTACTACGAGGAGCTCAAGATTTAACAGCTGTAGTGCAATGGACGGAGCAGGCAGAGGTAGAGTTCAGACAAAATCAAGAGATCTTAAAAGAAGAGCAACAGGGAGCTTACTATGACCCAAGTAAATCTTTGAGAGCCACTATTATCACCTTTTGGGGAAAATTACCCGTACCAGTAGAAAGAGAAGTATGGGAACAATGGTGGAGTGACTATTGGCAAGTCACATGGCTACCAGTGTATTATTGCGATGGGACGAACCAACAAGCAGAATTACAAGCAGTCCTTCTAGCATTAAAACATAGTAAGAGCAAAGTTAATATAGTAACGGATTCACAGTATGTCATGGGAATCCTGATAATTGAAGAAATGATTAATAAAGATGCTATCTATTTAACCTGGGTACCAGCACATAAAGGGATAGGGGGAAATCAAGAAATAGATGCCCAGGAATCACATGATAAATATCATACTAATTGGCAATTTATAAGAGATGCATTCGGTATACCAGCACTGGTAGCAAAAGAAATAGTAGCTGCTTGCCCAAAATGTGGGCAAGTAGATGCCAGTGTAGGGGTCTGGCAAATGGACTGTACACATTTGGAAGGAAAAATCATTATAGTAGCAGTCCATGTGGCCAGTGGCTTCTTAGAAGCAGAAGTCATAGCTAGGGAAACAGGAAAAGAAACAGCAAAATTCCTGTTAAAAATCATTAGTAGGTGGCCTATTACAAAATTACATACTGACAATGGGCCAAATTTTGTTAGTCAGGAGGTACAAACTATTTGTTGGTGGGGACAAGTAGAGCACACAACAGGGATCCCCTATAACCCACAATCACAAGGAAGTGTAGAAAGTATGAATAGACAATTAAAAGAAACTATAGAAAAAATTAGAGAAGACTGTGCATTTTTGGAAACGGCAGTCCTCATGGCCTGCCACATTCACAATTTTAAAAGAAAGGGAGGAATAGGGGGTATGACCCCAGCAGAGAGGCTAATAGGAGAAGGAGCGGTAGTCATA
>SIVcol
GATATGAACTTGATGCTCAATATTTTGGATACTCATCAAGGATTCCCTCAGGTCTTGAAGGATGAGATTAAAAAGG-CAGAAGAGTATGACCTACTACATCCGATCACAGGCTGGATAGTAATTAGACAGGGAAGTAAAGAGGATTTTAAAAGCTATGTAGACAGATTTTATTCAGCCCTAAGGGCAGAACCTGCAGCAGGAGAAATCAAGGCCTGGATGGCTAATAATTTGCTAATACAGCATGCCAACCCTGACTGCAAAAGAATTCTGTTGGAAGACATGCTAGCAGCATGCCAGGGAGTGGGAGGACCAGACCACAAGGCAAAGGTGCTAGCAGAGGCTTGCTTCAATTGTCAGGGAATAGGGCACTTAGCCAGAATGTGTTGTTTTACCTGCAATCAGGAAGGACACATGCAAAGAGATTGTCCAATAGTTATAGTAGAAGTAGAAGGACAAAAGTGCCAAGCGCTGTTAGATACAGGAGCAGATGATACAGTTATTCAGGGAATAGGGGGAAGAAATATGTTAAAGGTGACGTTAAAAGAGGGCATGGATGGGCCAAAAGTAAAGCAGTGGCCCTTAAGCAAAGAAAAAATAGAAGGTTTACAAAAGATATGTGAAAGATTGGAAGCAGAGGGAAAAATAGAAAAAGCAGAATTAGGGAATCCATATAATACACCAATATTTTGCATTAGGAAAAAAGATAAAAATGAATGGAGGAAATTAATAGATTTCAGGGAGCTAAACAAGAGAACACAAGACTTCATGGAAGTCCAATTAGGGATACCACACCCAGGAGGTCTTATAGAAAAGACCCATATAACAGTATTAGATATAGGAGATGCCTATTTCTCAATTCCCTTGGATCCGGATTATCAAAAGTACACAGCTTTTACAATCCCATCAGTGAACAATTTGGCACCAGGGACTAGATATGTGTACAAAGTGCTACCGCAGGGTTGGAAAGGGTCTCCAACAATCTTCCAAGGAACAGTAGCAAGAATCCTAGAACCGTTCAGGAAGAGAGGAC---AATTGCAAATAGCTCAGTACATGGATGATTTATATCTAGGATCAGATCTGCCTTTAGAGGAGCATAGAAGGGCAGTACAGGAGCTCAGAGATGCACTCTTGTACTATGGGTTAGAGACACCAGAAAAGAAATACCAGGCAGATCCTCCATACAAGTGGATGGGCTATGAATTACATCCTAAGCAATGGAAATTACAAAAGGTCAAAATTACAGTAAATGATATACAAAAATTGGTAGGAGCCTTAAATTGGTTAAGCCAATTATACCCAGGAATCAGGACAAAGGAGATAAGTAAATGCACTAAAGGTAAGAAGCATTTGTTGGAGGAAGTGCAGCTTAGTGCAGAAGCAGAAGAGGAGCTACAAGATAACAAACAGATAATCAAAGAAGAAGTTCAGGGAGTGTACTATATACCACATGAGGACATTTGGGTAGACATTATAGTCACCTGGGGAAAGGTGCCCGTCCCAGCAAAGAGAGAGGATTGGGAACAGTGGTGGAGTGACTATTGGCAAAGTGCTTGGATCCCAACTTATTGGACAGATGGATCAAATCAGCAAGCAGAGCTGACAGGAGTTTTGCTAGCTCTAAAACATGGGCCAAAAAGAATGAATTTGGTAACAGACAGTCTTTATGCATTAGGGATAATTATTATTCAGGCAGGTATGGCTAAAGAAGCCATTCATGTAGCCTGGTGTCCAGCACATAAAGGGATAGGAGGAAATGAACTGATAGATGCAGAAGAAGACCATCAAAAGTTTCATAGTAATGTGCAGTATCTAAAAGAACAATTTGGGTTACCCACTGTAGTAGCAAAAGAAATTTGGGAAAGATGTTCAGAGTGTGGCCAGCTAGATTATAGCTATGGCTTATGGCAATTAGATTGTACTCATGAGGAAGGAAAGGTTATCTTAGTAGCAGTACACGTCTGTACTCTGTTCTGCTGGGCAACCATATTAAAGAGAGAAACAGGGGAAGAAACAGGTAGGGCCCTCATAAAATTGGCTAGTCAGTGGGAGGTTAGACAAGTTCACACAGATAATGGGCCAAATTTTGTAAGTCAGCACTTTAAGGCAGCAGTGTGGTGGCTAGGAATAGCACACACCACAGGACACCCCTATAATCCTCAATCACAAGGAGTTGTAGAGCAGAGAAACAAGGATGTTAAAAGAAAGATTAAGAAAATGAAAGATCAAGCAGAAACATTAGAAAGCAAAGTAGCAATGGCAGTCTATGCGCTCAATTTTAAAAGAAAGGGAGGATTAGGGGGGAAGAGTCCATGGGAAAGACAAGTAGGTGAAGGAGCGGTAGTCATC
>SIVcpz
GATTTAAACACCATGCTAAATACAATAGGGGGACATCAGGCAGCAATGCAAATCTTAAAAGAAGTGATCGAGGAAG-CTGCAGAGTGGGACAGGACACACCCTATAGCAGGGTGGATAGTTATAAAGCAAGGACCAAAAGAACCATTTAGAGATTATGTGGACAGATTTTACAAAACTCTAAGAGCTGAACAAGCAACCCAAGATGTAAAAAATTGGATGACAGAGACCTTGCTAGTGCAAAATGCCAACCCAGATTGTAAGCAAATTTTATTAGAAGAAATGATGACAGCCTGCCAGGGAGTAGGGGGCCCCTCTCATAAAGCCAGAGTATTGGCAGAAGCATGCTTTAACTGTGGCAAGGAAGGTCACATAGCAAGAAACTGTTGTTGGAAATGTGGGCAAGAAGGACACCAACAGAAAAACTGCCCCGTTGTCGCAGCAAGAATAGGAGGAGTTATAAAAGAGGTACTATTAGACACAGGGGCAGATGATACAGTAATAGGGGGAATTGGAGGTAGAAATATCTTACCAGTAAAATTAAAGCCAGGGATGGACGGTCCAAGAGTTAAACAGTGGCCCCTAACAGAAGAAAAAATAAAAGCATTGACAGAAATTTGTACAGAGATGGAAAAGGAAGGAAAAATTTCAAGAATAGGGCCAGAAAATCCATATAATACACCAATATTTGCTATTAAGAAAAAGGATAGCACAAAATGGAGAAAATTAGTAGACTTCAGAGAATTAAATAAAAGAACCCAAGATTTTTGGGAAGTCCAGCTAGGAATACCACACCCTGCGGGACTGAAAAAGAAAAAATCAGTAACAGTGCTGGACGTAGGGGATGCTTATTTTTCATGCCCCCTAGATGAAGAGTTTAGAAAATACACTGCCTTCACCATACCTAGTGTAAATAATGAGACACCAGGAATAAGGTACCAGTACAATGTACTCCCGCAGGGATGGAAAGGATCACCAGCTATTTTTCAAAGCAGTATGACTAAGATTCTGGAACCTTATAGAAAACAGAATCCAGAAATAGTCATCTACCAGTACATGGATGATCTATATGTAGGATCTGATTTACATATAGAGCAACATAGAGAAAAGGTGGAAGAATTAAGAGCTCATCTATTAAAGTGGGGCTTTACTACACCTGACAAAAAGCATCAAAAAGAACCACCATTCCTTTGGATGGGATATGAGCTCCATCCAGACAAATGGACAGTCCAGCCCATACAGCTGACTGTCAATGACATACAGAAATTAGTAGGAAAGTTAAATTGGGCAAGTCAAATATATCCAGGAATTAAGGTAAAACAATTGTGTAAGCTTATTAGAGGAACAAAAGCTTTAACAGAGGTAGTTRCCCTCACACAGGAAGCAGAATTAGAGTTAGCAGAAAACAGGGAGATATTAAGAGACCCTGTACATGGGGCCTACTATGACCCCTCAAAAGAATTGATAGCAGAAATAATAGTCATCTGGGGAAAAACACCCCTGCCCATACAGAAAGAAACATGGGAGGCTTGGTGGACAGATTACTGGCAAGCAACTTGGATCCCTACCTTTTATGTAGATGGGACTAATCAAAGAGCAGAACTGCAAGCTATATACCTAGCCCTACAGGATTCAGAAGTAGAGGTAAACATAGTTACTGACTCACAATATGCATTAGGGATCATTATAATAGAGCAGCTAGTGAAAAAGGAAAAGATTTATCTTTCATGGGTACCAGCACACAAAGGGATTGGAGGAAATGAACAAATAGACGCCCAAGAAGAACATGAGAAATACCACAACAATTGGAAAGCTATGGCAGATGAATTTAATTTGCCACCCATAGTAGCCAAAGAAATAGTAGCCAGCTGTGATAAATGCGGACAGGTAGACTGTAGTCCAGGAATATGGCAACTAGACTGCACACATTTAGAAGGAAAGATCATCTTAGTAGCTGTACATGTAGCCAGTGGATACATAGAGGCAGAAGTCATACCTGCTGAAACAGGGCAAGAGACAGCTTATTTTGTGCTGAAATTAGCAGGAAGATGGCCAGTAAAGGTTATACACACTGATAATGGCAGCAACTTTACTAGTGCTGCTGTCAAGGCTGCATGTTGGTGGGCAAATATCCAACAGGAATTTGGAATTCCCTACAATCCTCAGAGTCAAGGAGTAGTAGAATCAATGAACAAAGAGTTAAAGAAAATCATAGGGCAGGTAAGAGATCAAGCAGAACATTTAAAGACAGCAGTGCAAATGGCAGTCTTCATTCACAATTTTAAAAGAAAAGGGGGGATTGGGGGGTACAGTGCAGGGGAAAGAATCATAGGTGAGGGAGCGGTAGTGCTT
>SIVdeb
GATATTAATGGGCTGCTAAATGCCATAGGAGATCTACAAGGGGCAATGCAAATTATAAAAGATGTGATTGAGGAAG-CAGCAGAGTGGGACTTACAACACCCAATAGCAGGATGGGTCATCGTTAAGCAGGGTCCTAAGGAACCCTTCAAAGACTATGTAGATAGATTCTACAAAACCTTGAGGGCTGAACAAGCAGATCAGGCAGTCAAAAATTGGATGACCACCACCCTAATGATTCAGAATGCTAACCCAGATTGTAGAATAATTCTATTAGAAGAAATGTTGCATGCATGCCAGGGAGTAGGAGGTCCCCAACAGAAAGCCCGTCTGATGGCGGAGGCTTGCTTTAATTGTGGACAGATTGGGCATGTGCAAAGGGATTGTTGCTTCAAATGTGGTAAGGAGGGCCACATAGCAAAGAACTGTCCAATGACCGCAGTATATGTGGAAGGAAAAAGGGTCCAGGTGCTAATAGACACAGGTGCAGATGATACAATTGTGGGGGGATTAGGGGGAAGGAATTATTTGCCAGTAAAGTTGAAGGAGGGAGCTGATGGCCCAAGGATTAAACAGTGGCCCCTTTCAAGAGAAAAAATAGAAGCCTTAAAAGAGATCATAAGGCCTATGGTAGAAGCAGGACAGATAGTCCCCACAGAGCCCACTAACCCATATAGCTCTCCTGTGTTTGTTATAAAGAAGAAGGACAAGAATAAATGGAGAATGCTTATAGACCTGAGAGCCCTTAATAAGGCTACCCAGGATGTCTGGGAAGTGCAAACAGGGATCCCGCACCCCTCGGGGTTGCCACAAATGGAACAGATAACAGTCCTAGACTTGGCAGATGCCTATTATTCAATACCCTTGGATCCACAGTTTGCACGTTATACAGCATTCACAATACCTTCGGTGAACAATACACAACCAGGAGAGAGATATGAGTTCAGAGTACTACCTCAAGGCTGGAGTGCATCACCAGCCATATTCCAGGCAACAGTGGGCAGGCAGCTGAAACTTTTTAAGGAAAAATACCCAGACTTAATTATAGTCCAATATATGGATGACCTATTGGTAGGATCAAATTTAGATAAGGTCTCACATTTAGAACAGGTAAAACAGCTTAGGAAATTTCTCCTAGAAAAGGGGTTAAGGACACCCCCGGAGAAATACCAGGAGGATCCCCCATACCATTGGATGGGGTATGAGTTACATCCAAAGAAATGGCACTTGTTGCCAATAGAGCTAACAGTCCACAAAATCCAGAAACTGGTAGGACAGTTAAATTGGGCAAGTCAGATATACTCAGGAATAAAGACCAAACACTTGTGCAAGGCAATCAGAGGGGTTCCAGGGCTAACAGATAAAGTAAGCCTTTCAGAGGAAGCACAAGCAGAACTGAGGGAGAATAAAGAAACTCCCAAACAGGAAGTCTCAGGGGTATACTACAAAGAAGATGAGCCCCTAATATCAGAGATTATAGTCTATTGGGGAAAAGTTCCCTTGCCAGTAGTAAAGGAAGAATGGGATAACTGGTGGCATAACCACTGGCAGGCCACTTGGATCCCTACCTATTATGTAGATGGAACCAATCAAAAGGCAGAATTAGAAGCCATCCTACTGGCCTTGGAGGAGGGACCCTCCAAGATGAACATAGTAACAGACTCCCAGTATGCTTTAGGAATATTGATCATACAAGCCTTACAAGAAAAGGAACAGGTATATCTTAATTGGGTACCAGCCCACAAAGGTATAGGAGGGAATGATCAGGTAGACGCTCAAGAGGATCATGAGAAATATCATGGTAATTGGAAACAATTGAGAGATGAATTTCAGTTACCTACCTTAATAGCCAAGCAGATTATTGCGCAGTGTCCAAAGTGCGGTCAAGTAGATGCCTCCATGGGGGTATGGCAAATAGATTGCACCCACCTAGAAAACAAAGTCATCATAGTAGCAGTGCATGTAGCTAGTGGATTTATGGAGACTAAGGTCTTATCAGCAGAAACTGGAAAGGAAACAGCCTTATTCTTATTACAGTTGGGGGCAAGATGGCCCATTAAACAGATACACACAGACAATGGACCAAATTTCATAAGTCAGCCAGTCAAGGCAGCATGTTGGTGGTTGGGAATAGATCATACTACAGGGGTACCATATAACCCACAAAGTCAAGGGGTAGTAGAAAGCAAAAATAGGGTCCTAAAAGAAACTATCAAACAAATTAGAGAAGATGCAGAAAGACTAGAAACAGCAGTAGCAATGGCCACCTTCATTATTAATTTTAAAAGAAGGGGAGGAATAGGGGATATGGCAGCAATAGAGAGACTAGTAGGAGAAGGAGCGGTGGTGTGT
>SIVden
GATATAAATCAACTCCTAAATGCAATTGGAGAACACCAAGGAGCCATGCAAGTGTTAAAAGATGTCATTGAAGAAG-CTCATGATTGGGATTTGGCTCATCCGATAGCAGGGTGGGTTATTATAAAGCAAGGGCCCAAAGAATCCTTTAAGGATTATGTAGATAGATTCTACAAAGCTCTAAGAGCAGAGCAGGCAGATCAATCAGTGAAGCTTTGGATGACCACTTCACTATTGGTACAAAATGCAAATCCAGATTGCAAGCAGATTCTCTTGGAAGAGATGTTGCAAGCCTGCCAGGGAGTAGGAGGGCCAGGACAAAAGGCCCGTCCCACGGCAGAGGCATGTTTCAATTGTGGCCAAATTGGACACCTAGCCAAGGATTGTTGCTTTAAATGTGGAAAGCTAGGTCATCAAGCAAAGAATTGTCCAATAGGGCAGATCTGGGTTCAGGGACAAAGGGTAGAGGTCCTTATAGATACAGGGGCAGATGACACCATTGTAGGGGGAATAGGAGGAAGAAACTATCTTCCAGTAAAATTAAAACCAGGATTTGATGGCCCTAGAATAAAACAATGGCCTTTAACTACAGAGAAATTAAAAGCTTTACAACAGATAGTGACACAGATGGAAAAGGAGGGAAGGTTGGAAAAGGCGCCACCCACCAACCCTTACAATACACCTGTGTTTGTAATTCCAAAGAAAGACAAAACACAATATAGGATGTTAATAGATTTCAGGAAATTAAATGAGGCCACCCAGGACTTCTGGGAAGTACAATTAGGTATACCACATCCTGCAGGATTACAACAGAAGGAACACATCACTGTGTTAGACTTGAAAGATGCATATTATAGTGTGCCTTTGGATCCAGATTTTGCACAATACACAGCATTTACAGTGCCGTCCATTAACAATGAAGGACCAGGACAAAGGTACATTTTCAAAGTCTTACCACAAGGATGGGTAGGATCGCCTACCATTTTTCAGGCCACAGCAGATAAAATGCTTAGCCAATTTAGGAAGGCCCATCCTGATGTGATTTTAATCCAGTATATGGATGATCTCTTGGTAGCATCAGATAGATCCCTAGAACAGCACAGGAAAATGGTTAAGGAACTAAGAGACTTCTTGGCAGTATGGGGCTTTGAGACCCCTGATGCCAAATTTCAAGAAACACCACCCATACAATGGATGGGGTATGAATTACACCCCAAACACTGGCAAATACAGAAAATAGACCTGACGGTGAATGCAATTCAGAAGCTAGTAGGAGTATTGAATTGGGCAAGTCAGTTGTACTCAGGAATAAAGACAAAAGAATTATGTAAGAGCATTAGAGGAGTAAAAGACTTAGGAGAAACCATTTCACTCACGGAGGGAGCAGAGGCAGAGCTTAAAGAAGCACAAGAAATATTAAAAGAAAGTATTTCAGGAAGTTATTATAGGCCAGAGAAACCTTTGATAGCAGAGATCTTAGTAATCTGGGGCAGACTTCCTCTCCCAGTAAGCAAGGTAGATTGGGATGCATGGTGGTCAGAATATTGGCAAGTTAATTGGATACCTACCTATTATACAGATGGAACCAATCAAAAGGCAGAATTAATAGGAGTCTTAATGGCCTTACAAGATAGTCCCAACAAGGTCAACATAGTCACTGATTCACAATATGCCCTAGGCATCATAATCATACAAGCTATGCAAGGCAAGGAAGAAATATACATCACCTGGGTTCCAGCCCACAAAGGAATAGGAGGCAATACAGAAATAGACGCTCAAGAAGAACATGATAAATACCATAGCAATTGGAAAGAGATCAGAGATAAGTATGGCCTACCAACTATGGTAGCTAAGGAAATCATTAATGTCTGTCCAAAATGTGGACAGGTGGATGCCTCTCTAGGAACATGGCAGATGGATTGCACCCACTTAGAGAATAAAGTAATAATAGTAGCAGTAAATGCAGCCAGTGGGTACCTAGAGACAAAAATTTTGCCAGCGGAGACAGGCAAAGAAACAGCACTATTTTTACTGCAGATAGCTGCTAGATGGCCAATCACCAAATTACACACAGACAATGGACCAAATTTTATCAGTCAAGCCATGCAGGCAGCATGTTGGTGGGCAAATATCAAACACACCACAGGAGTTCCATATAATCCACAAAGTCAGGGTATTGTAGAAAATAAGAACAAGCAATTAAAGGAAGTTATAGCACTAGTAAGGGAAGATGCAGAAAGATTAGAAACAGCACTAGCAATGGCAACCCTCATTCTTAATTTTAAAAGAAGGGGAGGACTAGGGGATATGACAGCAGCAGAAAGATACATTGGTGAAGGAGCAGTTGTCATC
>SIVgsn
GATATGAACCAAATGCTCAATGCTATAGGAGATTATCAAGGGGCAGTACAGATTATTAAAGATGTCATCGAACAGG-CAGCAGAGTGGGACCTTTTACATCCGATAGCAGGATGGATCATTATCAAACAAGGCCCTAAAGAGCCCTTTAAGGAATATGTAGACAGATTCTTTAAGTGCTTAAGGGCCGAACAAGCAGATCAGGCCGTGAAAAATTGGATGACACAATCGCTGCTGGTTCAAAATGCTAACCCAGAATGCAAGCTGATCTTGTTGGAAGAAATGCTTACAGCATGCCAAGGGGTAGGGGGACCAACTCACAAATCTAGGCTCTTAGCAGAAGCCTGTTATAATTGTGGACAATTCGGACACCTAGCAAGAGATTGTTGCTTTAAATGTGGCAGAGCAGGGCACTTTAGCAAACCATGTCCAATGAAGGAAGTCTCCATAGGGGGACAAGTGGTGTCCATGTTATTAGACACAGGGGCGGACGACACCATCGTAGGGGGAATAGGGGGTAGAAATTGCTTAGAAGTGCACCTAAAGGCAGGAAAAGAGGGACCAAAGATCAAACAGTGGCCCCTGTCTAGGGAAAAGATAGAGGCCTTAACCCAAATAACACAAGAGATGCTTAGATTAGGTCAATTGGAAAAAATAGGACCAGAAAATCCATACAACTCACCAGTCTTTGCCATAAAAAAGAAGGACAAATCACAATGGAGAATGCTAATAGATTTTAGAAAATTAAATGAGGCTACGCAAGACTTGGCTGAGGTCCAGTTGGGAATTCCGCACCCAGCAGGACTAGAGCAAAAGGAGCATGTAACTATAATAGATATGAAAGATGCTTATTATAGTATACCATTGTATGAGGATTTCAGGAAGTACACCGCTTTTTCAGTACCTTCAGTAAATAATCAGGCCCCAGCTGAAAGGTATCAGTTCAAAGTCTTACCGCAGGGTTGGAAAGCGTCGCCAACCATCTTTCAAAACATTGTAGCTTCCTTGCTACGACAGATTAGAGATCAGGAGCCAGATGTGGTATTAATACAGTACATGGATGATTTACTGATAGGATCAGATAGGAAACTGGGAGAACACAGGCAAGTAGTGCACAAAATAAGAAATTTACTAACATCCTATAACATCCAAACCCCCGAGGCCAAACACCAACCAGATTATCCGGTCAAGTGGCTCGGGTATGAGTTGCATCCTAAGGGATGGAGGCTCCAGCCGGTGGAACTCACAGTGAATGACATCCAGAAATTGGTAGGGAAATTAAATTGGGTATCACAAATACACCCTGGTATAAGGACAAAACAGTTGTGCAAATGTATTAGGGGAGCTAAAGGGCTAACAGACCAGGTAGAGCTCACTGAGGAGGCACAGATAGAATTAGCAGAAAATAGGGAGATCTTAAAACAATCTTCAGAGGGTGGCTATTATGACGCAGAAAAGCCGCTCGTGGTGGAAATTCAGGTTACCTGGGGAAAGGTACCAATCCCAGTAGTCAAGGAACAATGGGATGCATGGTGGATGAATTATTGGCAGGCAACATGGATACCCACTTATTATGTAGATGGAACAAATCAGCAAGCAGAACTCCATGCAGTTCTTTTGGCATTAAAAGAAGGGCCACCAAAAATGAATCTGGTCACAGATTCCCAGTATGTAATGGGGATCTTGATCATACAAGAACTGCTAAAAAAGGAAGCCATCTACTTAAGTTGGGTTCCGGCACACAAGGGAATAGGAGGAAACACAGAGGTGGACGCAGTAGAAGACCATGAAAAGTATCATAGTAATTGGAAGTACCTAAGAGATCAATACAAAATCCCCGCACTATTGGCTAAAGAAATAGTGAACAAATGTTCCAAGTGTGGGCAGGTAAATGCAGAATTAGGCATGTGGCAGATGGACTGCACGCATTTGGAAGGAAAGGTCATCTTAGTGGCGGTCCACGTAGCAAGTGGGTATGTCTGGGCTAGGATAATACCCCAGGAAACAGGCAGACAAACTGCATTGAAGCTCTTAGAATTAGCAGCAACATGGCCTGTAACCCACCTACATACAGATAATGGCCCCAATTTCGTCTCCAAGGAATTGGAAGCAGCCTGCTGGTGGGCAGACATACAACACACCACAGGGGTGCCATACAACCCGCAAAGTCAAGGGGTAGTAGAAAACATGAACAAACAACTCAAGGAAACAATCACGAAAATCAGAGAAGAGGTCACATACTTAGAAACAGCAGTAGCACAGGCATGCTACATTCATAATTTTAAAAGAAAGGGAGGAATAGGGGATATGTGCCCTACAGAAAGAATAGTAGGTGAAGGAGCAGTAGTAGTC
>SIVmnd1
GACCTCAATGGTATGTTAAATGCTATTGGGGAACATCAGGGAGCTCTCCAAATAGTGAAGGATGTCATCGAGGAAG-CTGCAGACTGGGATCTTAGACACCCCATTGCAGGATGGATAGTCATAAAACAAGGGCCAAAAGAGCCTTTCAAGGACTATGTGGACAGATTTTATAAAGCTCTGCGGGCGGAGCGAACAGATCCACAAGTCAAAACCTGGATGACACAAACATTGCTCATCCAAAATGCCAACCCAGATTGTAAGAGCATCTTGTTAGAAGAAATGTTACTAGCATGTCAAGGAGTGGGGGGACCAAAATATAAGGCACAAATGATGGCAGAGGCCTGTCCCAACTGTGGAAGGTATGGACATGTTCTGAGAGACTGTTGCTTTAAGTGTGGGGACACAGGACATATGATGAGAAACTGCCCAACTACAGTAGTAGAAATAGAGGGACAAAAGGTAGAAGCCCTACTGGACACTGGAGCAGATGATACAGTAATAGGAGGAATTGGAGGAAGAAATGTTCTTAAAGTAACACTAAAACCAGGAATGGATGGACCAAGAATTAAACAGTGGCCACTGTCTAAAGAAAAGATTTTAGCCTTACAGACAATATGTGATGAAATGGAAAAGGAAGGCAAAATCTCTAGAATAGGTCCAGAAAATCCATATAATACACCAGTATTTTGTATAAAAAAGAAAGATGGAACCAGCTGGAGAAAATTAGTAGATTTTAGGCAATTAAATAGAGTGACTCAGGATTTCTTTGAGGTGCAGCTAGGAATCCCACATCCGGGAGGCTTAAAACAATGTGAACAAATCACAATATTGGATATAGGAGATGCCTATTTTTCATGTCCTTTGGATGAGAGCTTTAGAAAGTACACTGCATTTACCATTCCATCGGTAAATAATCAAGGCCCAGGAATCAGGTACCAGTATAATGTTCTTCCACAGGGATGGAAAGGCTCTCCGGCAATATTTCAAGCAACGGCAGACAAAATTCTAAAAACATTCAAAGAGGAATACCCAGAAGTATTAATTTATCAATACATGGATGATCTGTTTGTGGGAAGTGATCTGAGTGCGTCAGAGCACAACAAAATGGTAAATAGGTTGAGGGAACATTTAAGGTTCTGGGGGCTCGAGACCCCAGACAAAAAGTTCCAAAAAGAACCTCCTTTTGAGTGGATGGGGTATGTGCTGCACCCACAGAAATGGACAGTCCAAAAGATACAGCTGACAGTAAATGATATTCAGAAACTGGTAGGAAAACTCAATTGGGCAAGTCAAATCTATTCCGGAATTAAAACAAAAGAGCTCTGCAAATTGATCAGAGGGGCAAAACCTCTAGATGAAGTAGTAGAATGGACTAGGGAAGCAGAATTAGAATATGAAGAAAATAAGTTAATAGTGCAGGAGGAAGTACATGGAGTTTATTATCAGCCAGGAAAACCTCTGATGGCCAAGGTAATAGTGATTTGGGGAGAATTGCCACTCCCCCTGGAGAGGGAAGTATGGGATCAGTGGTGGCATGATTATTGGCAGGCAACATGGATCCCAGTCTATTATGTGGATGGGACTAATCAGAAAGCAGAATTAGAGGCAATACTGTTAGCCTTGAAAGATTCAGGTCCTAGGGCAAATATAGTCACAGACTCACAATATGCATTAGGCATACTTATAATCAACCAAATGATAGCCAAAGAAGCTGTATACTTAGCATGGGTACCAGCTCATAAAGGCATAGGAGGCAATGAACAAATAGACGCTCAGGAGGAACATGACAAATACCATAATAATTGGAGATCATTAAGTCAGGAATTTAGCATACCCCCTATAGTGGCAAAAGAAATAGTTGCACAGTGCCCAAAGTGTGGACAGGTGGATGCGGCCCCAGGAACATGGCAAATGGATTGCACCCATCTAGAAGGAAAGGTTATCATAGTAGCAGTCCATGTGGCCAGTGGATATCTAGAAGCAGAAGTGATACCAGCAGAAACAGGAAAAGAAACAGCACATTTCCTGCTAAAACTAGCAGGAAGATGGCCAGTGAAACATTTACATACTGACAATGGTCCAAACTTTGTCAGTGAGAAGGTAGCCACAGTGTGTTGGTGGGCTCAGATAGAGCACACCACAGGAATACCCTATAACCCCCAAAGTCAAGGAGTTGTGGAAGCAAAAAATCATCATCTTAAGGTAATTATAGAGCAAGTTAGGGATCAAGCAGAGAGACTGGAGACAGCAGTACAAATGGCAGTACTCATTCACAATTTTAAAAGAAAAGGGGGGATAGGGGAGTACAGTCCAGGAGAAAGAATAGTGGGAGAAGGAGCAGTGGTAATC
>SIVmon
GACATCAATCAGCTACTAAACGCCATAGGTGATCATCAGGGGGCACTCCAAATTATTAAGGATGTCATCGAGGAAG-CGGCCAATTGGGACTTAGTGCACCCAATAGCAGGATGGGTCATCATCAAACAGGGACCTAAAGAACCATTCAAAGATTATGTAGACAGATTCTACAAATGCCTCAGAGCAGAACAAACAGATCAGGCAGTCAAAAATTGGATGACGCAGACGCTGCTGGTCCAAAATGCCAACCCAGATTGCAAACTCATCCTATTGGAGGACATGCTACAGGCATGTCAGGGAGTGGGAGGTCCAATGCACAAATCTAGGATTCTGGCAGAAGCTTGCTTCAATTGTGGAAAATTTGGGCACATGGCGAAAAATTGCTGTTACAATTGTGGCCAACCGGGACACCTCGCCAAAGACTGCCCAATAAGATCTGTGCTGATAGGGGGACAAAAGGTGTCCATGCTATTGGATACAGGTGCCGACGACACAATTGTAGGGGGAATAGGGGGAAGAAATGTCTTAGAGGTCACTTTAAAAGCAGGAAAAGAGGGACCAAAGTTGAAACAGTGGCCATTATCCAGAGAAAAGATAGAGGCTCTTACACAAATTACTCAAGAGATGCTTAAATTAGGACAATTGGAACCAACCGAGCCCAATAACCCATATAACTCACCCTGTTTTGCCATAAAGAAAAAGGACAAGAGCAAATGGAGAATGCTCATAGATTTCAGAGAACTTAACAAGGCAACTCAGGACTTCTTTGAGGTGCAGTTGGGAATCCCACACCCAGCGGGACTTGAGAAGATGGACCATGTGACAATAGTAGACATGAAGGACGCCTTCTACAGCATTCCCTTGTGGGAACCGTTCAGAAAATACACGGCGTTCTCAATACCCTCTTTAAACAATGCTGAACCTGCTAAAAGGTATCAGTTCAAGGTCCTCCCGCAGGGCTGGAAAGGGTCCCCAACTGTGTTTCAACATACAGCGGCAGAGCTACCACAGGAGATCAGGAAAAAATACCCAGAGGTAACTTTAATACAGTACATGGATGACCTACTGATAGGATCAAATCACTCTCTGCCAGAACACAGGAAAATAGTAGGGGTCATAAGAGCGACCCTACTAAGGAAAGGGATTCAAACACCCCCAGAGAAATTTCAGGATGACTACCCGGTGCAATGGTTAGGGTATGAGCTACACCCATCCCATTGGAAAATTGCCAAAATAGAGCTAACTGTCAATGAGATCCAAAAGTTGATAGGAAAGCTTAATTGGGCAGCACAAATCTATTCAGGAATAAAAACCAAAAACCTGTGCAAAAGTATCAGAGGGGCACGGAGCCTGACAGATACAGTGGTCCTCTCAGATTTAGCTCAAGCTGAGCTAGCGGAAAATAGGGAGATTCTCAAGGAGGAATCCACCGGGGGATATTACGACCCCAACGAGCCATTAAAGGTGGAGTTAATAGTCACATGGGGACGACTTCCCCTACCAGTGGTGAAAGAGCAATGGGACGCATGGTGGGCAGATAATTGGCAAATCAATTGGGTACCAACATACTACGTGGATGGGACCAACCAAAAGGCAGAGCTAGAGGCCGTGTTACTAGCCCTCAGAGATGGACCACCTCAGATGAACATAATTACAGATTCTCAGTATGTACTGGGCATTCTAATCATACAGGAACTCTTAAAAAAGGACCAGGTATTCTTGTCATGGGTACCAGCTCACAAAGGAATAGGAGGAAATGAAGAAGTAGATGCAAGGGAAGATCATGAAAAGTATCATAGTAATTGGAAATACTTAAGAGATACCTACCACATTCCTACTCTGTTGGCCAAAGAAATAGTCAACCATTGTCACAAATGTGGACAGGTAAACGCAGAAGTAGGAGTATGGCAGATGGACTGCACCCATCTAGAGGGAAGCATAATTTTGGTAGCAGTACATGTAGCCAGTGGTTATGTATGGGCCAAGATCCTACCAAGGGAAACAGGAAAATGTACAGGGATAGCCCTGTTGGAGCTGGCCGCTATGTGGCCGGTCACTCAGATACATACAGATAATGGGCCAAATTTCACCAGCCAAGAATTCGAAGCAGCTGCATGGTGGGCAAATATTCATCACACCACAGGGGTACCCTACAACCCACAAAGCCAAGGGGTTGTAGAGAATATGAATAGACAACTAAAAGAGACCATTAAGAAAATCAGGGATGAGGTTGAATACCTCCCAACAGCATTAGCACAAGCACTGTTCATCTTAAATTTTAAAAGAAAGGGAGGAATAGGGGATATGGCCCCTGTAGACAGATTTATAGGTGAAGGTGCCGTAGTCATA
>SIVmus
GATGTGAATCAAATGCTTAATGCAGTGGGAGATCACCAAGGTGCAGTGCAGCTAATTAAGGATGTGGTCGAGCAGG-CTGCTGAGTGGGATCTTTTGCACCCCATAGCAGGGTGGATTATCATCAAACAGGGCCCCAGAGAACCGTTCAAAGATTATGTGGACAGGTTCTTTAAATGTCTAAGAGCTGAACAAGCCGACCAGGCTGTCAAAAATTGGATGACACAATCTTTGTTGGTTCAGAATGCCAATCCTGAGTGCAAACTCGTTCTGTTGGAAGAAATGCTCCAGGCTTGTCAAGGAGTTGGAGGGCCTATACACAAATCCAAATTAATGGCAGAAGCCTGCTTCAACTGTGGGCAATTCGGACATATAGCCAAAGATTGCTGCTTTAAGTGTGGCAGGGAAGGCCACCTAGCAAAACAGTGCCCCATCAGAACAGTAATGGTCCATGGTCAGCCGGTGTCCATGCTCCTGGACACAGGGGCAGATGACACCATTGTAGGGGGATTAGGGGGAAGAAACTGCTTAAAAGTTGGACTCAAAGCAGGGAAAGAAGGGCCAATGGTAAAACAATGGCCATTGTCCAAGGAAAAAATAGAAGCTCTAGAAGAAATTACTCAGAGAATGTTAAAGCTGGGACAATTAGAAGAAACAGGGCCTCAAAATCCATACAATAGCCCAGCATTTGCTATAAGGAAAAAGGACAAATCCAAATGGAGAATGCTAATAGACTTCAGAAAGCTCAATGAGGCCACACAAGACTTCTCAGAAGTCCAGACAGGGATCCCGCACCCATCAGGGCTTTCTAAAAAGGCTCACGTCACCATAGTAGACATGCAAGATGCCTTTTACAGTATCCCACTCTATGAGGAGTTTAGGCCTTACACAGCCTTCTCAGTTCCTAGTGTAAATAACCTAGGGCCCGCGAAGAGGTATCAATTCAAGGTCCTGCCCCAAGGGTGGAAGGGGTCCCCCACAATTTTTCAAGCAACAACTGCAAAATTATTAGAGCAAATCAGGAAAGAAAATCAGGATGCATTAATAGTACAATATATGGATGACCTACTCATAGGGTCAGACAGAGAAATAGGGGAACATAGGAGGCTGGTCAAAAGAGTTAGAGACCTCCTAACAAGCAAAGGGATACAAACCCCAGAAGAAAAGCATCAGCAAGACTACCCAGTAGAGTGGCTAGGGTATGAGTTACACCCAGGGGGTTGGAGAATCCGGCCAGTAGAACTAACAGTAAATGAGATTCAGAAACTAGTAGGAAAATTGAATTGGGCAGCACAGATATACTCAGGAATCAAGACCAAACATCTGTGCAAATGTATCAGAGGAGTAAAAGCCCTTACAGAAACAGTAGAACTTACCGAGCAGGCTCAGTTAGAGTTGGCAGAAAACAGGGAGATCATGAAACAAGAGGTCAAAGGAGCATACTATGATCCAGAAAAACCATTAATTCTGGAAATATTAGTCTGTTGGGGAAAGACCCCTATACCGGTGGTCAAGGAGCAGTGGGACCACTGGTGGGCAGAATCATGGCAGACTACATGGGTTCCAACCTATTATGTTGATGGGACCAACCAAAAGGCAGAATTGCAGGCTATATTAATGGCCCTGACAGATGGACCACCAAAAATGAACATAGTGACAGATTCCCAGTATGCCCTGGGTATCATCATCATACAACAGTTGCTCACCAAAGAAGCAATATACCTGTCCTGGGTACCAGCCCATAAAGGAATAGGGGGAAACCAGGAAGTAGACGCCATAGAAGACCATGATAAATATCACTCCAATTGGAAATATTTGAGGGACAAATATAATATACCCACACTTCTTGCCAAGGAAATAGTAAACAGATGCTCAGCATGCGGTCAAGTCAATGCAGACATAGGGGTATGGCAAATGGACTGCACCCATTTAGAAGGAAAAATCATTCTAGTAGCAGTACATGTAGCCAGTGGTTTTATATGGGCTAGAATTATTTCCCAAGAAAATGGCAGGCTAACAGCATTAGAGCTGTTAAACTTAGCAGCAACATGGCCCATAACACAGATCCACACAGACAATGGTACCAACTTCACCAGTAAGGAATTCCAAGCAGTTGCATGGTGGGCAGGCATAGAACACAGTACAGGTGTTCCTTATAACCCACAGAGCCAAGGGGTAGTAGAAAATGCTAATAAGCAATTAAAGGAGACCATTAACAAAGTCAGAGAAGAAGTCCAGTACCTAGAGACAGCAGTAGCACAAGCAGTCTTCATTTTAAATAATAAAAGAAAGGGAGGAATAGGGGATATGACTCCCACAGAAAGGTTAGTCGGTGAAGGAGCAATAGTAATC
>ELVgv_I
GAAGTAAAAGGCTTAATTGCTCAAGCACCTGGGAATGCTGAACAAAAATCAATTCTAAAAGAATTCTTAAAACACA-AAGATGAATGGGATCAACAAAACCCCATAGCAGGATGGGTTGTAATTGTGCAAATTCCTCGAGAGTCACATAAGGATTTTTTTGATAGGCTATTTGAAGCATTGGAAAAGGTTTTTTTACCTTTAGCAGTTAGTAGATACTTACAGGATAAATTGGCTTTTGAAAATGCAAAGGAAGATTGTAAAAAGATCATGGCGAAAGAAAGGATACATTGCTGCAGATCCGTGGGTACAGTGACCAACTAACAAACCATGATGGCAGAGGCTTGTTTTTATTGCAATAAACTAGGCCATATAAAAAAAGATTGTTGTTTCAAATGTGGAAAAAAGGGACACATTGCCAGGTTATGCCCAATAACACTGATACAGTGTGCAGGGACCGAGATTAAGGTTTTACTAGATACAGGAGCAGATATTTCAATTGTAATGGGAATAGGGGGAAGACACAATTTTAAAGCAAATTTGGAGCCAGGATTTAGAGGACCACAGGTTAAGCAATGGCCATTATCTGAAGAAAAAATTAAAGCATTACAAGAAATTTGTGCTGAATTAGAACAGGAAAAAAAGACACAAAGAGTAGGTCCAGAAAATCCTTATAATACACCTGTATTTTTAATAAAAAAGAAATCTGGTA---AGTGGAGGATGCTTATGGATTTTAGGAAATTAAACAAAGGAATAGATGTAGGAACAGAAACTCAGGTA--TTTTCCTCATCCAGCAGGGTTTTCACAGGTAAAGCAT-TTACTGTTATTGATATAAAAGATGGTTATTTCGCCATCCCATTAGATGAAGAAATAAGTGAGTTAACAGCATTTATAGTACCTCAAAAGAATAATGCAGGGCCAGGTATAAGATTTAAACAGAAAGTTTTACCACAAGGGTTGATAGGGTCTCCAAAAGGGTATCAATGTACTTTAGAAAAAATAATAACACCACGGAAATCAAAACACCCTGGCATAACATGTTATGTATATATGGATTATATTTTAATAGGAACAAATTATACAGCTCTCAAACATAAACAAGTAGTTGAAGAGTTACAAGAGGAATTTAAAAAGTGGGGATTTGAAACCCCTCAAGATAAAATACAGAAGGACAAAGCAGTAAAATATTTAGGATATATTTTAGAACCCCAAACGTGGAAACCACATAGCTATCAGCTAACATTAAATAATGTTCAACGAGTATTAGGAAGAATTAATTGGTTAAAACAAATACATCCTAAGATACAAACAGAAAACATTCAGAAGTTATTAACAGTAGATCAAAACATATTAAGTAAAAGATCATGGAATAAAAAAACTCAATATGAGGTAGATGTAATACAACAAATGTTAACACAGCAGG---AAGGAATGCCTTATCATCAAGAAAAGGAACTAGTAGTAGAAATAATCATACTATTGGGAAAAGTTCCATTGCACAGAGAAAAGGAGAAAT-------TTGGTTATTAAATTGCTGGCACCTAACAAAATTCCCTACAATTTATATAAATGGAACAGCTCAGCAAGCAGAAGTTAGGACATTTTTATTAGCATTACAATTAAAATATAATCAAATGAACATAGTTACAGACAGTAAATATTTATGGACATGTATTATCTGGGAATTATTACAAACAAAGAAA---ATATATTTACAGTGGGTGCCAGGACATCAAGGGGTGCCAGGGAATGAAGAGGCTGATGCAGAAGAGAAGCATGATGTAACACCTGCAAACCCCCGACAACTAGCAAGAAAGTTTCATCTTCCTTTAGGATTAGCGAAGCATATTACACAGTTATGTAAAGACTGCCAACAGCAGGATACTGCTACAGGAGTTTGGCAGATGGATGTCACACACATGTAGGACTTTATAAATATGGTAGCAGTTGACATACAAACAAAAATGATAAGGGTTAGTCCACAAAAGGGAGAAACAGCAAAACATATACGGACAGCTCTGTTTCAGATCATTCATGTAGGGCTCCCAAAAGAAATCCGAAGTGATAATGGACCAGGTTTTGTAGCAGATAGAGTACAAGTGATGTGTAAACAATTAGGGATTAAATAGCATCATGGCATTCCATACCATCCTCAGAGTCGGGGAAAAGTAGGGGGTACACATAATTAATTAAACAACACTTCAAAAAGGTAAAAAGAGTTATTTGAAGACACCATTAATGCTCTGTTGTGGACAGTATTTTGCCTCAATTTTGAAAAGAAGGGTGGAAGGGTGGGGATAGCCCCAGAGGAACTATTTATAGGAATAGGATCAATTTTGTCA
>ELVgv_II
GAAGTAAAAGGCTTGATCACTCAAGTACCTGGGGATGCTGCACAAAAATCAATTCTAAAAGAATTGTTAAAATATA-AAGATGAATGGGATCCACAAAACCCCGTAGTGGGTTGGGTTGTAATTGTACAAGGTCTTAGAGAGTCATATAAGGATTTTTTGGATAGGCTATTTGAAGCATTGGGAA-AGGATTTTTACCTTTAGAAGTTAGTAGATACTTACAGGATAAATTTGCTTTTGAAAATGCAAATGAAGATTGTAAAAAGATGATGGCGCAAGACAGGATACTTTGCTGCAGATCCGTGGGTATAGTGACCCACAAACAAACCATGATGGCAGAGGCTTGTTTCAATTGCAATAAACTAGGCCATATGAAAAAAGATTGTTGTTTCAAATGTGGAAAAAAAGGACACATTCCCAGGTTATGCTCAATAACATTGATACAGTGTGCAGGGACAGAAGTTAAGATTTTGTTAGATACAGGAGCAGATATTTCAATTGTAATGGAAATAGGGGGAAGAAATAATTTTAAAGCAAATTTGGAACCAGGATTTAGAGGACCACAGATTAAGCAATGACCATTATCTGAAGAAAAAATTAAAGCATTACAAGAAATTTGTGCCGATTTAGAACAGGAAAGAAAGATACAAAGAGTAGGTCCAGAAAATCCTTATAATATACCTGTATTTTTAATAAAAAAGAAATCTGGTA---AGTGAAGGATGCTTATGGATTTTAGGGAATTAAACAAAGGAATAGATGTAGGAACAGAAACTCAGTTAGGTATTTCTCATCCAGCAGGGTTTTCACAGGTAAAGCACTTTACTGTTGTTGATATAAAAGATGCTTATTTCACCATCCCACTAGATGAAGAAATAAGTGAGTTAACAGCATTTACAGTACCTAAAA-AAATAATGCAGAGCCAGGTATAAGATTTAAATAGGAAGTTTTACCACAAGGGTTGACAGGGTCTCCAAAAGGGTATCAATGTACTTTAGAAAAAATAATAACACCATGGAAAGCAAAACACCCTGGCATAACA---TGTGTATATGTGGGTGATATTTTAATAGGAACAAATTATACAGCTCTCAAATATAATCAAGTATTCAAACAGTTACAAGAAGAATTTAAAAAGTGGGGATTTGAAACCCCACAAGATAAAATACAAAAGGACAAAGCAGTAAAATATTTAGGATATATTTTAGAACCCAAAACGTGGAAACCACATAGCTATCAGCTAATATTAAATAATGTTCAACGAGTATTAGGAAGAATTAATTGGATAAAACAAATATATCCTAAGATACAAACAGAAAACATTCAGAAGTTACTAAGAGGAGATCAAAGCATATTAAGTAAAAGATCATGGACTAAAAAAACTCAGAATGAGGTAGATGTAATACGACAAATGTTAGCACAGCAGG---AAGGAATGCCTTATCATCACGAAAAGGAACTAGTAGCTTTAGTAATCATACGATTGGGAAAAGTTCCATTGCCCATAGAAAAAGAGAAAT-------TTGGTTATTAAATTGTTGGCACCTAACAAAATTCCCTACAATTGATATAGATGAAACAGCTCAGCAGGCAGAAGTTAGGGAATTTTTATTAGCATTACAGTTAGAACATAATCAAATGAACATAGTTTCAGACAGTAAGTATTTATTGACATGTATTATCTGGGAATTATTACAAACAAAGAAA---ATGTATTTACAATGGGTGCC------------------AGAGAATGAAGAAGCTGATGCAGAAAAGGAGCGTGAT--GTAACATGCAAACCCCCGACAATTAGCAAGAAAGGTTCATCTTCCTTTAGGATTAGCAAAGCATATTACACAGTTATGCAAAGACTGCCAACAGCAGGATACGGCTACAGGAGTTTGGCAGATGGATGTTACACAGATGTAGGACTTTATAAATATGGAAGCAGTTGACATACAAACAGGAATGATATGGGTTAGTCCACAAAAGAGAGAAACAGCAAAACATACACAAACAGCTCTGCTTCAGGTCATTCATACAGGGCTCCCAAAGGAAATCCAAAGAGATAATGGACCAGGTTTTGTAGCAGATAGAGTACAAGTGATGTGTAAACAATTAGGGATTAAATGGCATCATGGCATTCCATACCATCCTCAAAGTCAGGGAAAAGTAGAAGGTACACATAAATTAATTAAACAACACTTCAAAAAGGTGAAAGAGTTGTTTGAAGACCCCATTAATTCTCTGTTGTGGACAGTATTTTGCCTCAATTTTGAGAAGAGGGGTGGAAGGGGGGGGATAGCCCCAGTGGAATTATTTATAGGAATAGGATCAATTTTGTTA
>ELVgv_III
GAAGTAAAAGGCTTGATTGCTCAAGCACCTGGAAATGCTGCACAAAAATCAATTCTAAAAGAATTGTTAAAATATA-AAGATGAATGGGATCAACAAAACCCCATAATGGGTTGGGTTGTAATTGTACAAGGTCCTAGAGAGTCATATAAGGATTTTTTGGATAGGCTATTTGAAGCATTGGAAAAGGATTTTTTACCTGTAGAGGTTAGTAGATACTTACAGGATAAATTGGCTTTTGAAAATGCAAATGAAGATTGTAAAAAGATCATGGCGCAAGACAGGATACATTGCTGCAGATCCGTGGGTACAGTGACCCACTAACAAACCATGATGGCAGAGGCTTGTTTTAATTGCAATAAACTAGGCCATATGAAAAAAGATTGTTGTTTCAAATGTGGAAAAAAGGGACACATTGCCAGGTTATGCCCAATAACATTGATACAGTGTGCAGGGACAGAGATTAAGGTTTTATTAGATACAGGAGCAGATATTTCAATTGTAATGGGAATAGGGGGAAGAAACAATTTTAAAGCAAATTTGGAACCAGGATTTAGAGGACCACAGGTTAAGCAATGGCCATTATTTGAAGAAAAAATTAAAGCATTACAAGAAATTTGTGCTGAATTAGAACAGGAAAAAAAAATACAAAGAGTAGGTCCAGAAAATCCTTATAATACACCTGTATTTTTAATAAAAAAGAAATCTGGTA---AGTGGAGGATGCTTATGGATTTTAGGGAATTAAACAAAGGAATAGATGTAGGAACAGAAACTCAGTTAGGTTTTCCTCATCCAGCAGGGTTTTCACAGGTAAAGCATTTTACTGTTATAGATATAAAAGATGCTTATTTCACCATCCCATTAGATGAAGAAATAAGTGAGTTAACAGCATTTACAGTACCTCAAAAGAATAATGCAGGGCCAGGTATAAGATTTAAATGGAAAGTTTTACCACAAGGGTTGATAGGGTCTCCAAAAGGGTATCAATGTACTTTAGAAAAAATAATAACACCATGGAAAGCAAAACACCCTGGCATAACATGTTATGTATATATGGATGATATTTTAATAGGAACAAATTATACAGCTCTCAAACATAAACAAGTAGTCAAAGAGTTACAAGAGGAATTTAAAAAGTGGGGATTTGAAACCCCACAAGATAAAATACAGAAGGACAAAGCAGTAAAATATTTAGGATATATTTTAGAACCCCAAACGTGGAAACCACATAGCTATCAGCTAACATTAAATGATGTTCAACGAGTATTAGGAAGAATTAATTGGATAAAACAAATATATCCTAAGATACAAACAGAAAACATTCAGAAGTTATTAACAGGAGATCAAAACATATTAAGTAAAAGATCATGGACTAAAAAAGCTCAATATGAGGTAGATGTAATACAACAAATGTTAACACAGCAGG---AAGGAATGCCTTATTATCAAGAAAAGGAACTAGTAGCAGAAATAATCATACTATTGGGAAAAGTTCCATTGCCCATAGAAAAAGAGAAAT-------TTGGTTATTAAATTGCTGGCACCTAACAAAATTCCCTACAATTTATATAGATGGAACAGCTCAGCAAGCAGAAGTTAGGGCATTTTTATTAGCATTACAATTAGAATATAATCAAATGAACATAGTTACAGACAGTAAATATTTATGGACATGTATTATC-TGGAATTATTACAAACAAAGAAA---ATATATTTACAATGGGTGCCAGGACATCAAGGGGTGCCAGGGAATGAAGAAGCTGATGCAGAAGAGGAGCATGATGTAACACATGCAAACCCCCGACAATTAGCAAGAAAGTTTCATCTTCCCTTAGGATTAGCAAAGCATATTGCACAGTTATGCAAAAACTGCCAACAGCAGGATACTGCTACAGGAGTTTGGCAGATTGATGTTACACACATGTAGGGCTTTATAAGTATGGTAGCAGTTGACATACAAACAGGAATGATATGGGTTAGTCCACAAAAGGGAGAAACAGCAAAACATACACAAACAGCTCTGCTTCAGATCATTCATATAGGGCTCCCAAAGGAAATCCAAAGTGATAATGGACCAGGTTTTGTAGCAGATAGAGTACAAGTGATGTGTAAACAATTAGGGATTAAATGGCATCATGGCATTCCATACCATCCTCAGAGTCAGGGAAAAGTAGAAGGTACACATAAATTAATTAAACAACAATTCAAAAAGGTAAAGGAGTTATTTGAAGACCCCATTAATGCTCTGTTGTGGACAGTATTTTGCCTCAATTTTGAAAAAAGGTGTGGAAGGGTGGGGATAGCTCCAGAAGAACTATTTATAGGAATAGGATCAATTTTGTCA
>SIVsm
GACATTAATCAGATGCTTAATTGTGTAGGTGAACATCAGGCAGCCATGCAAATTATCAGAGAAATAATTGAGGAAG-CAGCAGACTGGGACCTACAACACCCAATAGCAGGGTGGATCCAGGTTAAACAAGGTCCAAAGGAGCCCTTTCAAAGTTATGTAGATAGGTTCTACAAAAGTTTGAGAGCAGAGCAGACAGATCCGGCAGTGAAGAATTGGATGACACAAACACTGCTGATTCAGAACGCCAACCCTGATTGCAAACTAGTATTACTAGAAGAGATGCTAACAGCCTGTCAAGGGGTAGGAGGCCCAGGACAGAAGGCCCGCCTCATGGCAGAGGCCTGTTTTAACTGTGGAAAGACAGGACACTCTGCGAGACAGTGCTGCTGGAAATGTGGGGAAGAAGGACGTATTCAGGCCAACTGCCCAGTAGTCAGAGCACTAATAGAGGGTCAGCCCCTAGAGGTTCTACTGGACACAGGGGCAGACGACTCCATAGTAGGGGGGATTGGAGGAAGAAATATTCTAAAAGTAAAGTTGAAGGAGGGAATGGATGGGCCAAGATTAAAACAATGGCCCTTATCTAAGGAAAAGATACAAGCATTAACAGAGATCTGCGAGAAAATGGAAAAGGAGGGACAATTGGAACGAGCCCCTCCTACAAATCCTTATAATACACCGACCTTTGCTATTAAGAAAAAGAATAAGGACAAGTGGAGAATGCTCATAGATTTCAGAGAATTAAACAAAATGACACAAGAATTCACAGAAGTACAGCTGGGTATCCCACATCCGGCAGGCCTAAAGGAAATGGAAAGGATAACAGTGCTAGATATAGGGGATGCCTATTTTTCAGTACCCCTAGACCCGGAATTTAGACAATACACAGCATTCACTATACCATCAGTGAACAACCAAGAACCAGGAAAGAGGTATATTTACAAGGTCCTGCCACAAGGATGGAAGGGATCTCCTGCAATTTTCCAGGCAACCATGAGGCAGGTATTAGAACCCTTCAGAAAAGCTAACCCAGATGTGCTTCTCGTCCAGTATATGGATGATTTACTAATTGGCAGTAACAGAGGCCTAACAGAGCATGACAAAATGGTAACACAGTTAAGAGACATGCTCAACAATCTGGGGTTCAGTACCCCAGAAGACAAGTTTCAAAAGAATCCACCATTACAGTGGATGGGATATTTGTTATACCCCAAGAAGTGGAAATTACAGAAAATAGAACTCACAGTAAATGACATACAAAAACTAGTGGGAGTTCTAAATTGGGCAGCACAGATATATCCAGGGATTAAAACAAAAAACCTGTGCAAAATGATCAGAGGGAAAATGACTCTGACAGAAGAAGTTCAGTGGACAGAATTAGCAGAAGCAGAATTGGCAGAGAATAGAATTATTCTAAATCAAGAGCAGGAAGGAAGATATTACAGAGAAGATGAACCGCTAGAAGCAACGGTTCTAGTGATATGGGGAAAGACACCACTTCCAGTAGAAAGGGAGGTTTGGGATCAATGGTGGACAGATTATTGGCAAGCTACTTGGATTCCAGTATATTACATTGATGGCACCAATCAGCAAGCAGAGCTGCAGGCCCTGTTATTGGCCTTGAAAGATTCTCCAAGTAAGGTCAATGTAGTAACGGACTCACAGTATGTCTTGAACATAATAATTATTGAACAACTAGTTCAGAAAGAAGCAGTATACATAGGATGGGTTCCAGCTCATAAAGGCATAGGAGGGAACAATGAGGTAGACGCACAAGAAGACCATGACAAATATCATAGCAATGTAAAGGAGTTAGCTCAGAAATATAACATCCCACAATTAGTAGCTAAACAGATAGTAAATGCTTGTAACAAATGCGGTCAGACAAATGCAGAGGTAGGCACATGGCAGATGGACTGCACCCACTTAGAAGGAAAGGTTATCATAGTAGCAGTACATGTGGCTAGTGGCTTTATAGAAGCAGAGGTAATACCTAGGGAAACAGGAAGACAGACAGCATTGTTCCTCTTAAAAATAGCATCAAGATGGCCTATAAAGCATCTGCATACAGACAACGGTGCCAATTTCACCTCCCAGGAGGTGAAGATGGTAGCATGGTGGTTAGGAGTGGAACAGTCCTTTGGAGTACCGTACAACCCACAAAGTCAGGGAGTAGTAGAAGCCATGGACTTACATCTTAAGAAAAACATAGATAAAATAAGGGAACAAGCAGAGTCAGTAGAGACCCTAGTACTAATGGCAGCACATTGCATGAATTTTAAAAGAAGGGGAGGAATAGGGGATATGACTCCTGCAGAAAGAATAGTAGGAGAAGGGGCTGTTGTAATT
>SIVsmm
GACATCAATCAAATGCTAAATTGTGTAGGAGAGCATCAGGCAGCCATGCAAATTATTAGAGAAATTATAGAAGAAG-CTGCTGATTGGGATTTACAACACCCGATTGCAGGATGGATCCAAGTGAAACAAGGACCAAAAGAGCCATTTCAAAGCTATGTAGATAGATTCTACAAGAGCTCAAGAGCTGAACAAACAGACCCGGCAGTGAAAAGTTGGATGACTCAAACACTGCTGATTCAAAATGCCAACCCGGACTGTAAATTGGTGCTCTTAGAAGAAATGTTGACAGCCTGTCAGGGAGTAGGAGGGCCAGGACAAAAAGCTAGACTAATGGCAGAGGCATGTTGGAACTGTGGAAAGGAAGGACACTCTGCAAGACAATGCTGCTGGAAGTGTGGAAAAGCAGGCCATGTTATGGCTAAATGCCCAATAGTCACGGCCTACATTGAAGAACAGCCCGTAGAAGTATTATTAGATACAGGGGCTGATGATTCAATTGTAGGAGGAATAGGAGGCAGAAATCTGCTAAAAGTAACACTAAAACCAGGAAAAGATGGACCAAAATTAAGACAGTGGCCGCTATCAAAGGAAAAGATAATTGCATTGAGAGAAATCTGTGAAAAAATGGAGAAAGATGGCCAGTTAGAGGAAGCCCCTCCAACCAATCCATATAACACCCCTACATTTGCTATAAAGAAGAAAGACAAGAATAAATGGAGGATGCTAATAGATTTTAGAGAATTAAACAAGGTCACTCAAGATTTTACAGAAGTACAGTTAGGGATACCACACCCTGCAGGACTAGCAAAGAGAAGAAGGATCACAGTGTTGGATGTAGGTGATGCATATTTCTCCATACCTTTAGATGAAGAATTCAGGCAATACACTGCCTTTACCTTACCATCGGTAAACAATGCAGAACCAGGAAAAAGATACATCTATAAGGTATTACCTCAAGGGTGGAAAGGATCACCAGCTATTTTTCAGCATACTATGAGAAATGTCTTAGAACCCTTTAGAAAAGCAAATCCAGATGTGACCCTGATCCAATACATGGATGACATCTTAATAGCTAGTGATAGAACAGATTTAGAACATGACAGGGTAGTTTTACAGTTAAAGGAACTTCTGAACAGTATAGGATTTTCCACCCCAGAAGAGAAGTTCCAGAAAGATCCCCCATTCCAGTGGATGGGATATGAATTGTGGCCCACCAAATGGAAACTGCAAAAAATAGAGTTGACAGTAAATGATATACAAAAATTAGTAGGAGTGCTAAATTGGGCAGCACAAATTTATCCAGGAATAAAGACTAAACATCTTTGCAGATTAATCAGAGGAAAAATGACTTTAACAGAAGAGGTTCAGTGGACTGAGATGGCAGAGGCAGAATATGAAGAAAACAAGATAATTCTCAGTCAAGAACAAGAAGGATGTTACTATCAGGAGGGAAAGCCACTAGAGGCAACAGTAATAGTAATTTGGGGACAGGTGCCGTTGCCAGTAGAGAGAGAAATTTGGGAACAATGGTGGACAGATTATTGGCAAGTAACCTGGATACCAACATTTTATGTAGATGGAACCAATCAACAAGCAGAGTTGGAAGCCTTCTACCTAGCCTTAGCAGATTCAGGACCAAAAGCAAATATTATAGTAGATTCCCAATATGTTATGGGCATAGTAATAATAGAGGAAATGATTAAAAAGGAAGCAATTTATGTAGCATGGGTACCTGCACATAAAGGAATAGGAGGAAATCAAGAAGTAGATGCGCAGGAAGAGCATGAAAAATACCATAGCAATGTAAAAGAATTAGTATTCAAATTTGGTTTACCTAGGCTAGTAGCAAAACAGATAGTAGACACATGTGATAAATGCGGACAAGTAAATGCAGAACTAGGGACTTGGCAAATGGACTGTACACACCTAGAGGGCAAAATAATTATAGTTGCAGTACATGTGGCTAGTGGATTCATAGAGGCAGAAGTAATCCCGCAGGAAACAGGAAGACAAACAGCACTGTTTCTGCTAAAATTAGCCAGCAGATGGCCCATCACACATCTGCATACTGATAATGGTGCCAATTTCACATCACAAGAAGTGAAAATGGTTGCTTGGTGGGCAGGGATTGAACAGACCTTTGGGGTACCTTATAATCCACAGAGCCAAGGGGTAGTGGAAGCGATGAACCATCATCTAAAAACCCAAATAGATAGAATTAGAGAACAGGCAAATTCAATAGTTTCTATAGTACTAATGGCAGTTCATTGCATGAATTTTAAAAGAAGGGGAGGAATAGGGGATATGACTCCAGCAGAAAGATTAGTCGGGGAAGGAGCAGTCATCCTA
>SIVsun
GACATCAATGTGATGCTGAATGCCATAGGGGAGCATCAAGGAGCTATGCAGATGATAAAAGATCATATAGAGGAAA-GTGCAGAATGGGACAGAATGCACCCTATAGCAGGGTGGGTCATAATTAGACAGGGACCAAAAGAGCCTTTCAGAGACTATACAGATAGGTTCTTCAAGGCTTTAAGAGCAGAATCAGGCTCAGAGGAAGTAAAAGAGTGGATGAAAGAGAAAATGCTAGTGCAAAATGCAAACCCAGATTGTAAATTGGTAATATTAGAGGAGATGATGAGAGCCTGCCAAGGGGTTGGGGGGCCGAGCCATAAAGGAAAGATCCTGGCAGAAGCATGTTTTAATTGTGGTAAACCAGGACATCTAGCAAATCAGTGCTGCTGGAAATGTGGAAAGATGGGACATAAACAAGCTCAATGCCCCTTAGAGAAGGTCTTCATTAATGGGCAACCTGTGACTGCTTTATTGGACACGGGAGCAGATGACACAATAGTGGGTGGTATAGGGGGAAGAAATATTCTTAAAGTTAAGTTAAAAGAAGGGGCCGCTGGACCAAAAGTGAAACAATGGCCCCTGTCAAGGGAGAAAATAGAAGGCCTACAGAAAATTTGTGATAGATTGGAAGCAGAAGGAAAGATTAGCAGGGCAGACCCAGGGAACCCTTATAACACACCAATTTTTGCTATAAAGAAGAAAGACAAAAATGAATGGAGAAAGTTAATAGATTTTAGAGTACTAAATGGTATGACTCAAGACTTTCATGAGTTACAGTTAGGGATTCCTCATCCAGCAGGATTAAAGAAGTGTAAACAGATTACAGTAGTAGATGTGGGGGATGCATACTTCTCAATACCATTGGATCCAGATTATAGAAAGTATACAGCATTCACAATACCGTCAGTAAATAATCAGGCACCAGGAAAAAGATATGTGTATAATGTCCTACCACAGGGCTGGAAAGGAAGTCCTTGCATCTTTCAGGGAACGGTAGCGAGCCTCTTAGAGAAATTTAGAAGACAGTATCCAGAAGTTCAATTGTACCAATACATGGATGATTTACTCATAGGATCTGATTATGAGAAAAAGAAGCATGAAGAAATAGTGAAACAATTGAGGCAGCTACTCATGGAATGGAATTTAGAAACACCAGAGAAAAAATATCAGGGAGAGCCACCCTATAAGTGGATGGGGTACATATTACACCCAGACAGATGGGAGATAGAGAAGATAAAATTAACAGTGAATGACATACAGAAAATTGTAGGAGTTATCAATTGGGCTTCACAATTATATGAAGGGCTCAGAACAAAAGAATTATGTAAACTAATTAGAGGGAATAAACCATTAGCAGAGAAAGTAAAGATGACAGAAGAAGCTAGGGAAGAATACCAGAGTAATCAGGAGGTATTACAGGAGTCAGTATCAGGCAGTTACTATGAACCAGATAAAGAATTAATTTGCAGAGTGATAGTTATATGGGGATTTGTGCCAGTACCCATACAAAGAGAGATATGGAGTCAGTGGTGGGCAGACTACTGGCAGTGTACATGGATCCCTACCTACTATGTGGATGGAACCAATCAGCAAGCAGAACTAGAGGCTATAAAAATGGCCTTGGAGGATAGTAGGAGCTCAGTTAATATAGTAACAGACTCACAGTATGCCTTAAGACTGCTCATCGTAGAGCTCATAAGGCAAAAGGACCAGGTATACCTAGGTTGGGTACCGGCACACAAAGGAATAGGAGGAAATCAAGAAATAGATGCTGTAGAAGAACATGGGAAGTTCCATAACAATGCAGCCTCTTTGCAGGAGATGTTTGACATACCCCTAGTGGTAGCAAAGCAGATAGTCAATGAATGTGCACAATGTGGACAAGTAGATGCCTCAGTGGGCATCTGGCAGATAGATTGCACCCACATGGAAGAAAAAGTCATAATAGTAGCGGTGCATGTGGCTTCAGGGTATATGGTAGCAGAAGTACTACCCAATGAGCAAGGGAAGACAACAGCCACTTGGCTGTTAAAGCTCTGTGCCATGTGGCCAGTAAAACAGATACATACAGATAATGGGCCAAATTTCATCAGTAAAGATGTGGAGGCAGTATGTTGGTGGTTAGGCATACAGCATACAACAGGGATACCTTACAACCCTCAGAGTCAAGGAGTAGTGGAAGCAAAGAACAAGGTATTAAAACAAATTATCAGCAGAATTAGAGAAGATGCACAGGAATTGAAAACTGCAGTACTCATGGCTCTGCACATTCATAATTTTAAACAAAGGGGAGGACTAGGGGGAATGACAGCAGCAGAGAGGTTTATCGGGGAAGGAGCAGTAGTCATC
>SIVtal
GACATCAATCAAATGCTTAATGCAGTAGGAGAGCATCAGGGGGCAATGCAGATCATAAAGGACATCATTGAGCAGG-CATCAGAGTGGGATCAGATGCATCCCATAGCAGGGTGGGTCATCGTGAAACAAGGCCCCAGGGAACCATTCAAAGACTATGTAGACAGGTTCTACAGATGTCTTAGGGCCGAACAAACAGATCAGGCAGTAAAAAATTGGATGACACAGACGCTGTTGGTCCAGAATGCTAACCCAGAGTGCAAGGCCATCTTATTAGAAGAAATGCTCCAGGCCTGTCAAGGGGTAGGAGGACCCCAGCATAAGAGCAGGCTTATGGCAGAAGCTTGTTATAACTGTGGAAAATTTGGCCATATAGCAAAGAACTGCTGCTATAAGTGTGGCAAACCAGGCCACATAGCAAAACAATGCCCAATAGTCAAAGTGCTGATAGAAGGACAAGAGGTGGAGGTACTCCTAGACACAGGAGCAGATGACACAATTGTAGGGGGATTGGCAGGAAGAAATTTTTTAAAGGTTAAATTAAAAGAGGGTAAGGAACCCCCCAAAATCAAGCAATGGCCCTTAACCAGAGAAAAAATAGAAGGGCTACAAATCATCATAGACGACATGGTGAAGGCAGGACAGTTAGAGGAGGTTGGACCGGAAAATCCATATAATTCTCCAGTGTTCGCTATCAGAAAGAAGGACAAAACTCAATGGAGAATGCTCATAGACTTCCGCGCCCTAAATCAAGCAACCCAAGACTTCGCGGAAGTACAACAGGGGATACCTCACCCCTCAGGCCTGCCTCAGATGAAGCAAATAACGGTCCTAGACATGAAGGATGCCTATTACAGCATCCCCTTAGACCCAGACTTCTCACAGTACACAGCCTTCACCATCCCGTCTCTGAACAATGATAGGCCAGGAAGAAGATATCAATTCAAGGTGCTACCCCAAGGATGGAAGGGTTCGCCCACCATCTTCCAACATACCTCGGATCAATTATTGAGGAAATTCAGGGACAAGTACCCTCAGGTAGCACTCTTTCAATACATGGATGACCTATTGGTAGGAAGCAATGAGAGCTTGGAGGAACATAGAAGGATAGTAGGAGAACTAAGAGCTCTCTTAAACAAGGTAGGGATCCAGACCCCAGAGGCTAAATACCAAGACAAACCGCCCATTAAATGGCTAGGGTATGAATTGTATCCAGATAAGTGGAAAGTACAGCCTATTGAATTGACAGTCAATGAGTTACAGAAGTTAATAGGAAAACTTAATTGGGCATGCCAAATATATTCTGGTATTAAAACAAAGGCCCTCTGCAGGTACCTCAGGGGAGTAAAAGGACTTCTAGAAGAAGTACAGTTATCAGAGGAAGCAGAGGCAGAATTAGCAGAAAACAGGGAAATCTTAGCAGAAGAAACTCACGGTACATATTACCAGGAAGGAGAGCCCCTGGAGGCAGAACTGATAGTCTTTTGGGGGCAGGTACCAATCCCAGTGGTCAAGGAGGAATGGGAACAGTGGTGGACAGAACACTGGCAATGCTCATGGATACCCACGTATTACGTAGACGGTACCAACCAAAAGGCAGAATTGGAAGCAGTACTATTGGCACTCAAAGATTCAGGGCCCAAGGTAAATATAGTCACAGACTCTCAGTATGTCTATGGCATATTGATTATCCAGCTACTACTAAGCAAGGAGGCAGTCTACTTGGCTTGGCTGCCGGCCCACAAAGGCATAGGAGGAAATGAACAGGTGGATGCACAAGAAGAACATGAGAGATACCATAATAATTGGAGGGATCTTAAGGCAAGATTTAAGTTACCCACCATAGTAGCCAAGGCTATTATAGAAGCATGCCCCAAATGTGGACAGAACAATGCAGCTGTAGGGACATGGCAAATGGATTGCACCCATTTGGAGGGACAAATCATCTGTGTAGCAGTACACGTGGCCAGTGGGTACATAGAGACTAAGATTCTGCCAAGGGAGACGGGGCGGGAGACCGCCCTCTTTCTCTTACAAGTGGCCAGCAGATGGCCTATAAGCCACCTGCATACAGACAATGGGCCAAACTTTGTCTCAGCAGAAATGCAGGCCATGGTATGGTGGCTCAAAATAGAGCACTCCGCAGGAGTTCCATATAATCCTCAATCCCAGGGAGCAGTAGAAAACAAAAATAAACAGCTCAAGAAGACAATCACACAAATTAGGGATGAAGTACAATACCTGTCCACAGCAGTGGCACAGGCGACTTTCATTTTGAATTATAAAAGAAGAGGGGGATTAGGGGATATGTGCCCAGCAGAAGCAATAATTGGAGAAGGAGCGGTTGTCTTG
